# Supplementary material for: BEACON: automated tool for Bacterial GEnome Annotation ComparisON
Source: BMC Genomics. 2015 Aug 18;16(1):616. doi: 10.1186/s12864-015-1826-4 (PMC4539851; doi:10.1186/s12864-015-1826-4)
Supplement: Additional file 2: — Contains the source code of BEACON in C++ for command line use along with makefile, a ReadMe file and the license text. (TGZ 42 kb) [file 12864_2015_1826_MOESM2_ESM.tgz]

Archive with 9 entries (8 files):
- BEACON_AdditionalFile2
- BEACON_AdditionalFile2/._BEACON.cpp
- BEACON_AdditionalFile2/BEACON.cpp
- BEACON_AdditionalFile2/BEACON_AdditionalFile2.tgz
- BEACON_AdditionalFile2/._BEACON_ReadMe.txt
- BEACON_AdditionalFile2/BEACON_ReadMe.txt
- BEACON_AdditionalFile2/LICENSE.txt
- BEACON_AdditionalFile2/._Makefile
- BEACON_AdditionalFile2/Makefile
