# Supplementary material for: BEACON: automated tool for Bacterial GEnome Annotation ComparisON
Source: BMC Genomics. 2015 Aug 18;16(1):616. doi: 10.1186/s12864-015-1826-4 (PMC4539851; doi:10.1186/s12864-015-1826-4)
Supplement: Additional file 2: — Contains the source code of BEACON in C++ for command line use along with makefile, a ReadMe file and the license text. (TGZ 42 kb) [file 12864_2015_1826_MOESM2_ESM.tgz › BEACON_AdditionalFile2/BEACON.cpp]

//============================================================================
// Name           : BEACON.cpp
// Author         : Manal Kalkatawi, Intikhab Alam and Vladimir B.Bajic
// Created on     : Jun 16, 2015
// Description    : BEACON is a software tool that compares annotations of a
//					particular genome from different Annotation Methods (AMs).
//					It uses GenBank format as input and derives Extended
//					Annotation (EA) along side listing original annotations
//					from individual AMs.
//============================================================================

//================================License=====================================

/*The GNU GENERAL PUBLIC LICENSE Version 3
BEACON is a software tool that compares annotations of a particular genome from different Annotation Methods (AMs).
It uses GenBank format as input and derives Extended Annotation (EA) along side listing original annotations from individual AMs.

Copyright (c) [2015] [Manal Kalkatawi, Intikhab Alam and Vladimir B. Bajic]

   This program is free software: you can redistribute it and/or modify
    it under the terms of the GNU General Public License as published by
    the Free Software Foundation, either version 3 of the License, or
    (at your option) any later version.

    This program is distributed in the hope that it will be useful,
    but WITHOUT ANY WARRANTY; without even the implied warranty of
    MERCHANTABILITY or FITNESS FOR A PARTICULAR PURPOSE.  See the
    GNU General Public License for more details.

    You should have received a copy of the GNU General Public License
    along with this program.  If not, see <http://www.gnu.org/licenses/>.

    Contact: manal.kalkatawi@kaust.edu.sa	intikhab.alam@kaust.edu.sa	vladimir.bajic@kaust.edu.sa


                     GNU GENERAL PUBLIC LICENSE
                       Version 3, 29 June 2007

 Copyright (C) 2007 Free Software Foundation, Inc. <http://fsf.org/>
 Everyone is permitted to copy and distribute verbatim copies
 of this license document, but changing it is not allowed.

                            Preamble

  The GNU General Public License is a free, copyleft license for
software and other kinds of works.

  The licenses for most software and other practical works are designed
to take away your freedom to share and change the works.  By contrast,
the GNU General Public License is intended to guarantee your freedom to
share and change all versions of a program--to make sure it remains free
software for all its users.  We, the Free Software Foundation, use the
GNU General Public License for most of our software; it applies also to
any other work released this way by its authors.  You can apply it to
your programs, too.

  When we speak of free software, we are referring to freedom, not
price.  Our General Public Licenses are designed to make sure that you
have the freedom to distribute copies of free software (and charge for
them if you wish), that you receive source code or can get it if you
want it, that you can change the software or use pieces of it in new
free programs, and that you know you can do these things.

  To protect your rights, we need to prevent others from denying you
these rights or asking you to surrender the rights.  Therefore, you have
certain responsibilities if you distribute copies of the software, or if
you modify it: responsibilities to respect the freedom of others.

  For example, if you distribute copies of such a program, whether
gratis or for a fee, you must pass on to the recipients the same
freedoms that you received.  You must make sure that they, too, receive
or can get the source code.  And you must show them these terms so they
know their rights.

  Developers that use the GNU GPL protect your rights with two steps:
(1) assert copyright on the software, and (2) offer you this License
giving you legal permission to copy, distribute and/or modify it.

  For the developers' and authors' protection, the GPL clearly explains
that there is no warranty for this free software.  For both users' and
authors' sake, the GPL requires that modified versions be marked as
changed, so that their problems will not be attributed erroneously to
authors of previous versions.

  Some devices are designed to deny users access to install or run
modified versions of the software inside them, although the manufacturer
can do so.  This is fundamentally incompatible with the aim of
protecting users' freedom to change the software.  The systematic
pattern of such abuse occurs in the area of products for individuals to
use, which is precisely where it is most unacceptable.  Therefore, we
have designed this version of the GPL to prohibit the practice for those
products.  If such problems arise substantially in other domains, we
stand ready to extend this provision to those domains in future versions
of the GPL, as needed to protect the freedom of users.

  Finally, every program is threatened constantly by software patents.
States should not allow patents to restrict development and use of
software on general-purpose computers, but in those that do, we wish to
avoid the special danger that patents applied to a free program could
make it effectively proprietary.  To prevent this, the GPL assures that
patents cannot be used to render the program non-free.

  The precise terms and conditions for copying, distribution and
modification follow.

                       TERMS AND CONDITIONS

  0. Definitions.

  "This License" refers to version 3 of the GNU General Public License.

  "Copyright" also means copyright-like laws that apply to other kinds of
works, such as semiconductor masks.

  "The Program" refers to any copyrightable work licensed under this
License.  Each licensee is addressed as "you".  "Licensees" and
"recipients" may be individuals or organizations.

  To "modify" a work means to copy from or adapt all or part of the work
in a fashion requiring copyright permission, other than the making of an
exact copy.  The resulting work is called a "modified version" of the
earlier work or a work "based on" the earlier work.

  A "covered work" means either the unmodified Program or a work based
on the Program.

  To "propagate" a work means to do anything with it that, without
permission, would make you directly or secondarily liable for
infringement under applicable copyright law, except executing it on a
computer or modifying a private copy.  Propagation includes copying,
distribution (with or without modification), making available to the
public, and in some countries other activities as well.

  To "convey" a work means any kind of propagation that enables other
parties to make or receive copies.  Mere interaction with a user through
a computer network, with no transfer of a copy, is not conveying.

  An interactive user interface displays "Appropriate Legal Notices"
to the extent that it includes a convenient and prominently visible
feature that (1) displays an appropriate copyright notice, and (2)
tells the user that there is no warranty for the work (except to the
extent that warranties are provided), that licensees may convey the
work under this License, and how to view a copy of this License.  If
the interface presents a list of user commands or options, such as a
menu, a prominent item in the list meets this criterion.

  1. Source Code.

  The "source code" for a work means the preferred form of the work
for making modifications to it.  "Object code" means any non-source
form of a work.

  A "Standard Interface" means an interface that either is an official
standard defined by a recognized standards body, or, in the case of
interfaces specified for a particular programming language, one that
is widely used among developers working in that language.

  The "System Libraries" of an executable work include anything, other
than the work as a whole, that (a) is included in the normal form of
packaging a Major Component, but which is not part of that Major
Component, and (b) serves only to enable use of the work with that
Major Component, or to implement a Standard Interface for which an
implementation is available to the public in source code form.  A
"Major Component", in this context, means a major essential component
(kernel, window system, and so on) of the specific operating system
(if any) on which the executable work runs, or a compiler used to
produce the work, or an object code interpreter used to run it.

  The "Corresponding Source" for a work in object code form means all
the source code needed to generate, install, and (for an executable
work) run the object code and to modify the work, including scripts to
control those activities.  However, it does not include the work's
System Libraries, or general-purpose tools or generally available free
programs which are used unmodified in performing those activities but
which are not part of the work.  For example, Corresponding Source
includes interface definition files associated with source files for
the work, and the source code for shared libraries and dynamically
linked subprograms that the work is specifically designed to require,
such as by intimate data communication or control flow between those
subprograms and other parts of the work.

  The Corresponding Source need not include anything that users
can regenerate automatically from other parts of the Corresponding
Source.

  The Corresponding Source for a work in source code form is that
same work.

  2. Basic Permissions.

  All rights granted under this License are granted for the term of
copyright on the Program, and are irrevocable provided the stated
conditions are met.  This License explicitly affirms your unlimited
permission to run the unmodified Program.  The output from running a
covered work is covered by this License only if the output, given its
content, constitutes a covered work.  This License acknowledges your
rights of fair use or other equivalent, as provided by copyright law.

  You may make, run and propagate covered works that you do not
convey, without conditions so long as your license otherwise remains
in force.  You may convey covered works to others for the sole purpose
of having them make modifications exclusively for you, or provide you
with facilities for running those works, provided that you comply with
the terms of this License in conveying all material for which you do
not control copyright.  Those thus making or running the covered works
for you must do so exclusively on your behalf, under your direction
and control, on terms that prohibit them from making any copies of
your copyrighted material outside their relationship with you.

  Conveying under any other circumstances is permitted solely under
the conditions stated below.  Sublicensing is not allowed; section 10
makes it unnecessary.

  3. Protecting Users' Legal Rights From Anti-Circumvention Law.

  No covered work shall be deemed part of an effective technological
measure under any applicable law fulfilling obligations under article
11 of the WIPO copyright treaty adopted on 20 December 1996, or
similar laws prohibiting or restricting circumvention of such
measures.

  When you convey a covered work, you waive any legal power to forbid
circumvention of technological measures to the extent such circumvention
is effected by exercising rights under this License with respect to
the covered work, and you disclaim any intention to limit operation or
modification of the work as a means of enforcing, against the work's
users, your or third parties' legal rights to forbid circumvention of
technological measures.

  4. Conveying Verbatim Copies.

  You may convey verbatim copies of the Program's source code as you
receive it, in any medium, provided that you conspicuously and
appropriately publish on each copy an appropriate copyright notice;
keep intact all notices stating that this License and any
non-permissive terms added in accord with section 7 apply to the code;
keep intact all notices of the absence of any warranty; and give all
recipients a copy of this License along with the Program.

  You may charge any price or no price for each copy that you convey,
and you may offer support or warranty protection for a fee.

  5. Conveying Modified Source Versions.

  You may convey a work based on the Program, or the modifications to
produce it from the Program, in the form of source code under the
terms of section 4, provided that you also meet all of these conditions:

    a) The work must carry prominent notices stating that you modified
    it, and giving a relevant date.

    b) The work must carry prominent notices stating that it is
    released under this License and any conditions added under section
    7.  This requirement modifies the requirement in section 4 to
    "keep intact all notices".

    c) You must license the entire work, as a whole, under this
    License to anyone who comes into possession of a copy.  This
    License will therefore apply, along with any applicable section 7
    additional terms, to the whole of the work, and all its parts,
    regardless of how they are packaged.  This License gives no
    permission to license the work in any other way, but it does not
    invalidate such permission if you have separately received it.

    d) If the work has interactive user interfaces, each must display
    Appropriate Legal Notices; however, if the Program has interactive
    interfaces that do not display Appropriate Legal Notices, your
    work need not make them do so.

  A compilation of a covered work with other separate and independent
works, which are not by their nature extensions of the covered work,
and which are not combined with it such as to form a larger program,
in or on a volume of a storage or distribution medium, is called an
"aggregate" if the compilation and its resulting copyright are not
used to limit the access or legal rights of the compilation's users
beyond what the individual works permit.  Inclusion of a covered work
in an aggregate does not cause this License to apply to the other
parts of the aggregate.

  6. Conveying Non-Source Forms.

  You may convey a covered work in object code form under the terms
of sections 4 and 5, provided that you also convey the
machine-readable Corresponding Source under the terms of this License,
in one of these ways:

    a) Convey the object code in, or embodied in, a physical product
    (including a physical distribution medium), accompanied by the
    Corresponding Source fixed on a durable physical medium
    customarily used for software interchange.

    b) Convey the object code in, or embodied in, a physical product
    (including a physical distribution medium), accompanied by a
    written offer, valid for at least three years and valid for as
    long as you offer spare parts or customer support for that product
    model, to give anyone who possesses the object code either (1) a
    copy of the Corresponding Source for all the software in the
    product that is covered by this License, on a durable physical
    medium customarily used for software interchange, for a price no
    more than your reasonable cost of physically performing this
    conveying of source, or (2) access to copy the
    Corresponding Source from a network server at no charge.

    c) Convey individual copies of the object code with a copy of the
    written offer to provide the Corresponding Source.  This
    alternative is allowed only occasionally and noncommercially, and
    only if you received the object code with such an offer, in accord
    with subsection 6b.

    d) Convey the object code by offering access from a designated
    place (gratis or for a charge), and offer equivalent access to the
    Corresponding Source in the same way through the same place at no
    further charge.  You need not require recipients to copy the
    Corresponding Source along with the object code.  If the place to
    copy the object code is a network server, the Corresponding Source
    may be on a different server (operated by you or a third party)
    that supports equivalent copying facilities, provided you maintain
    clear directions next to the object code saying where to find the
    Corresponding Source.  Regardless of what server hosts the
    Corresponding Source, you remain obligated to ensure that it is
    available for as long as needed to satisfy these requirements.

    e) Convey the object code using peer-to-peer transmission, provided
    you inform other peers where the object code and Corresponding
    Source of the work are being offered to the general public at no
    charge under subsection 6d.

  A separable portion of the object code, whose source code is excluded
from the Corresponding Source as a System Library, need not be
included in conveying the object code work.

  A "User Product" is either (1) a "consumer product", which means any
tangible personal property which is normally used for personal, family,
or household purposes, or (2) anything designed or sold for incorporation
into a dwelling.  In determining whether a product is a consumer product,
doubtful cases shall be resolved in favor of coverage.  For a particular
product received by a particular user, "normally used" refers to a
typical or common use of that class of product, regardless of the status
of the particular user or of the way in which the particular user
actually uses, or expects or is expected to use, the product.  A product
is a consumer product regardless of whether the product has substantial
commercial, industrial or non-consumer uses, unless such uses represent
the only significant mode of use of the product.

  "Installation Information" for a User Product means any methods,
procedures, authorization keys, or other information required to install
and execute modified versions of a covered work in that User Product from
a modified version of its Corresponding Source.  The information must
suffice to ensure that the continued functioning of the modified object
code is in no case prevented or interfered with solely because
modification has been made.

  If you convey an object code work under this section in, or with, or
specifically for use in, a User Product, and the conveying occurs as
part of a transaction in which the right of possession and use of the
User Product is transferred to the recipient in perpetuity or for a
fixed term (regardless of how the transaction is characterized), the
Corresponding Source conveyed under this section must be accompanied
by the Installation Information.  But this requirement does not apply
if neither you nor any third party retains the ability to install
modified object code on the User Product (for example, the work has
been installed in ROM).

  The requirement to provide Installation Information does not include a
requirement to continue to provide support service, warranty, or updates
for a work that has been modified or installed by the recipient, or for
the User Product in which it has been modified or installed.  Access to a
network may be denied when the modification itself materially and
adversely affects the operation of the network or violates the rules and
protocols for communication across the network.

  Corresponding Source conveyed, and Installation Information provided,
in accord with this section must be in a format that is publicly
documented (and with an implementation available to the public in
source code form), and must require no special password or key for
unpacking, reading or copying.

  7. Additional Terms.

  "Additional permissions" are terms that supplement the terms of this
License by making exceptions from one or more of its conditions.
Additional permissions that are applicable to the entire Program shall
be treated as though they were included in this License, to the extent
that they are valid under applicable law.  If additional permissions
apply only to part of the Program, that part may be used separately
under those permissions, but the entire Program remains governed by
this License without regard to the additional permissions.

  When you convey a copy of a covered work, you may at your option
remove any additional permissions from that copy, or from any part of
it.  (Additional permissions may be written to require their own
removal in certain cases when you modify the work.)  You may place
additional permissions on material, added by you to a covered work,
for which you have or can give appropriate copyright permission.

  Notwithstanding any other provision of this License, for material you
add to a covered work, you may (if authorized by the copyright holders of
that material) supplement the terms of this License with terms:

    a) Disclaiming warranty or limiting liability differently from the
    terms of sections 15 and 16 of this License; or

    b) Requiring preservation of specified reasonable legal notices or
    author attributions in that material or in the Appropriate Legal
    Notices displayed by works containing it; or

    c) Prohibiting misrepresentation of the origin of that material, or
    requiring that modified versions of such material be marked in
    reasonable ways as different from the original version; or

    d) Limiting the use for publicity purposes of names of licensors or
    authors of the material; or

    e) Declining to grant rights under trademark law for use of some
    trade names, trademarks, or service marks; or

    f) Requiring indemnification of licensors and authors of that
    material by anyone who conveys the material (or modified versions of
    it) with contractual assumptions of liability to the recipient, for
    any liability that these contractual assumptions directly impose on
    those licensors and authors.

  All other non-permissive additional terms are considered "further
restrictions" within the meaning of section 10.  If the Program as you
received it, or any part of it, contains a notice stating that it is
governed by this License along with a term that is a further
restriction, you may remove that term.  If a license document contains
a further restriction but permits relicensing or conveying under this
License, you may add to a covered work material governed by the terms
of that license document, provided that the further restriction does
not survive such relicensing or conveying.

  If you add terms to a covered work in accord with this section, you
must place, in the relevant source files, a statement of the
additional terms that apply to those files, or a notice indicating
where to find the applicable terms.

  Additional terms, permissive or non-permissive, may be stated in the
form of a separately written license, or stated as exceptions;
the above requirements apply either way.

  8. Termination.

  You may not propagate or modify a covered work except as expressly
provided under this License.  Any attempt otherwise to propagate or
modify it is void, and will automatically terminate your rights under
this License (including any patent licenses granted under the third
paragraph of section 11).

  However, if you cease all violation of this License, then your
license from a particular copyright holder is reinstated (a)
provisionally, unless and until the copyright holder explicitly and
finally terminates your license, and (b) permanently, if the copyright
holder fails to notify you of the violation by some reasonable means
prior to 60 days after the cessation.

  Moreover, your license from a particular copyright holder is
reinstated permanently if the copyright holder notifies you of the
violation by some reasonable means, this is the first time you have
received notice of violation of this License (for any work) from that
copyright holder, and you cure the violation prior to 30 days after
your receipt of the notice.

  Termination of your rights under this section does not terminate the
licenses of parties who have received copies or rights from you under
this License.  If your rights have been terminated and not permanently
reinstated, you do not qualify to receive new licenses for the same
material under section 10.

  9. Acceptance Not Required for Having Copies.

  You are not required to accept this License in order to receive or
run a copy of the Program.  Ancillary propagation of a covered work
occurring solely as a consequence of using peer-to-peer transmission
to receive a copy likewise does not require acceptance.  However,
nothing other than this License grants you permission to propagate or
modify any covered work.  These actions infringe copyright if you do
not accept this License.  Therefore, by modifying or propagating a
covered work, you indicate your acceptance of this License to do so.

  10. Automatic Licensing of Downstream Recipients.

  Each time you convey a covered work, the recipient automatically
receives a license from the original licensors, to run, modify and
propagate that work, subject to this License.  You are not responsible
for enforcing compliance by third parties with this License.

  An "entity transaction" is a transaction transferring control of an
organization, or substantially all assets of one, or subdividing an
organization, or merging organizations.  If propagation of a covered
work results from an entity transaction, each party to that
transaction who receives a copy of the work also receives whatever
licenses to the work the party's predecessor in interest had or could
give under the previous paragraph, plus a right to possession of the
Corresponding Source of the work from the predecessor in interest, if
the predecessor has it or can get it with reasonable efforts.

  You may not impose any further restrictions on the exercise of the
rights granted or affirmed under this License.  For example, you may
not impose a license fee, royalty, or other charge for exercise of
rights granted under this License, and you may not initiate litigation
(including a cross-claim or counterclaim in a lawsuit) alleging that
any patent claim is infringed by making, using, selling, offering for
sale, or importing the Program or any portion of it.

  11. Patents.

  A "contributor" is a copyright holder who authorizes use under this
License of the Program or a work on which the Program is based.  The
work thus licensed is called the contributor's "contributor version".

  A contributor's "essential patent claims" are all patent claims
owned or controlled by the contributor, whether already acquired or
hereafter acquired, that would be infringed by some manner, permitted
by this License, of making, using, or selling its contributor version,
but do not include claims that would be infringed only as a
consequence of further modification of the contributor version.  For
purposes of this definition, "control" includes the right to grant
patent sublicenses in a manner consistent with the requirements of
this License.

  Each contributor grants you a non-exclusive, worldwide, royalty-free
patent license under the contributor's essential patent claims, to
make, use, sell, offer for sale, import and otherwise run, modify and
propagate the contents of its contributor version.

  In the following three paragraphs, a "patent license" is any express
agreement or commitment, however denominated, not to enforce a patent
(such as an express permission to practice a patent or covenant not to
sue for patent infringement).  To "grant" such a patent license to a
party means to make such an agreement or commitment not to enforce a
patent against the party.

  If you convey a covered work, knowingly relying on a patent license,
and the Corresponding Source of the work is not available for anyone
to copy, free of charge and under the terms of this License, through a
publicly available network server or other readily accessible means,
then you must either (1) cause the Corresponding Source to be so
available, or (2) arrange to deprive yourself of the benefit of the
patent license for this particular work, or (3) arrange, in a manner
consistent with the requirements of this License, to extend the patent
license to downstream recipients.  "Knowingly relying" means you have
actual knowledge that, but for the patent license, your conveying the
covered work in a country, or your recipient's use of the covered work
in a country, would infringe one or more identifiable patents in that
country that you have reason to believe are valid.

  If, pursuant to or in connection with a single transaction or
arrangement, you convey, or propagate by procuring conveyance of, a
covered work, and grant a patent license to some of the parties
receiving the covered work authorizing them to use, propagate, modify
or convey a specific copy of the covered work, then the patent license
you grant is automatically extended to all recipients of the covered
work and works based on it.

  A patent license is "discriminatory" if it does not include within
the scope of its coverage, prohibits the exercise of, or is
conditioned on the non-exercise of one or more of the rights that are
specifically granted under this License.  You may not convey a covered
work if you are a party to an arrangement with a third party that is
in the business of distributing software, under which you make payment
to the third party based on the extent of your activity of conveying
the work, and under which the third party grants, to any of the
parties who would receive the covered work from you, a discriminatory
patent license (a) in connection with copies of the covered work
conveyed by you (or copies made from those copies), or (b) primarily
for and in connection with specific products or compilations that
contain the covered work, unless you entered into that arrangement,
or that patent license was granted, prior to 28 March 2007.

  Nothing in this License shall be construed as excluding or limiting
any implied license or other defenses to infringement that may
otherwise be available to you under applicable patent law.

  12. No Surrender of Others' Freedom.

  If conditions are imposed on you (whether by court order, agreement or
otherwise) that contradict the conditions of this License, they do not
excuse you from the conditions of this License.  If you cannot convey a
covered work so as to satisfy simultaneously your obligations under this
License and any other pertinent obligations, then as a consequence you may
not convey it at all.  For example, if you agree to terms that obligate you
to collect a royalty for further conveying from those to whom you convey
the Program, the only way you could satisfy both those terms and this
License would be to refrain entirely from conveying the Program.

  13. Use with the GNU Affero General Public License.

  Notwithstanding any other provision of this License, you have
permission to link or combine any covered work with a work licensed
under version 3 of the GNU Affero General Public License into a single
combined work, and to convey the resulting work.  The terms of this
License will continue to apply to the part which is the covered work,
but the special requirements of the GNU Affero General Public License,
section 13, concerning interaction through a network will apply to the
combination as such.

  14. Revised Versions of this License.

  The Free Software Foundation may publish revised and/or new versions of
the GNU General Public License from time to time.  Such new versions will
be similar in spirit to the present version, but may differ in detail to
address new problems or concerns.

  Each version is given a distinguishing version number.  If the
Program specifies that a certain numbered version of the GNU General
Public License "or any later version" applies to it, you have the
option of following the terms and conditions either of that numbered
version or of any later version published by the Free Software
Foundation.  If the Program does not specify a version number of the
GNU General Public License, you may choose any version ever published
by the Free Software Foundation.

  If the Program specifies that a proxy can decide which future
versions of the GNU General Public License can be used, that proxy's
public statement of acceptance of a version permanently authorizes you
to choose that version for the Program.

  Later license versions may give you additional or different
permissions.  However, no additional obligations are imposed on any
author or copyright holder as a result of your choosing to follow a
later version.

  15. Disclaimer of Warranty.

  THERE IS NO WARRANTY FOR THE PROGRAM, TO THE EXTENT PERMITTED BY
APPLICABLE LAW.  EXCEPT WHEN OTHERWISE STATED IN WRITING THE COPYRIGHT
HOLDERS AND/OR OTHER PARTIES PROVIDE THE PROGRAM "AS IS" WITHOUT WARRANTY
OF ANY KIND, EITHER EXPRESSED OR IMPLIED, INCLUDING, BUT NOT LIMITED TO,
THE IMPLIED WARRANTIES OF MERCHANTABILITY AND FITNESS FOR A PARTICULAR
PURPOSE.  THE ENTIRE RISK AS TO THE QUALITY AND PERFORMANCE OF THE PROGRAM
IS WITH YOU.  SHOULD THE PROGRAM PROVE DEFECTIVE, YOU ASSUME THE COST OF
ALL NECESSARY SERVICING, REPAIR OR CORRECTION.

  16. Limitation of Liability.

  IN NO EVENT UNLESS REQUIRED BY APPLICABLE LAW OR AGREED TO IN WRITING
WILL ANY COPYRIGHT HOLDER, OR ANY OTHER PARTY WHO MODIFIES AND/OR CONVEYS
THE PROGRAM AS PERMITTED ABOVE, BE LIABLE TO YOU FOR DAMAGES, INCLUDING ANY
GENERAL, SPECIAL, INCIDENTAL OR CONSEQUENTIAL DAMAGES ARISING OUT OF THE
USE OR INABILITY TO USE THE PROGRAM (INCLUDING BUT NOT LIMITED TO LOSS OF
DATA OR DATA BEING RENDERED INACCURATE OR LOSSES SUSTAINED BY YOU OR THIRD
PARTIES OR A FAILURE OF THE PROGRAM TO OPERATE WITH ANY OTHER PROGRAMS),
EVEN IF SUCH HOLDER OR OTHER PARTY HAS BEEN ADVISED OF THE POSSIBILITY OF
SUCH DAMAGES.

  17. Interpretation of Sections 15 and 16.

  If the disclaimer of warranty and limitation of liability provided
above cannot be given local legal effect according to their terms,
reviewing courts shall apply local law that most closely approximates
an absolute waiver of all civil liability in connection with the
Program, unless a warranty or assumption of liability accompanies a
copy of the Program in return for a fee.

                     END OF TERMS AND CONDITIONS

 */
//============================================================================


#include <stdio.h>
#include <stdlib.h>
#include <iostream>
#include <string>
#include <cstring>
#include <time.h>
#include <ctype.h>
#include <vector>
#include <sys/stat.h>
#include <cmath>
#include <map>
#include <algorithm>

using namespace std;

//------------------------Structure Definitions-------------------------

struct GeneLocation
{
	long beg; //the start of the gene
	long end; //the end of the gene
	char location[1000]; //full location of the gene
	int discontiguous; //flag for discontiguous genes
};

struct Gene
{
	char LocusName[20];
	char id[1000];
	char LocusTag[100];
	char ProductName[1000];
	char type[100];
	GeneLocation gl;
	char ConAnno[10000];
	char ConAnnoLabels[1000];
	char strand[2]; //+ or -
	char frame[2]; //., 0, 1, 2 taken from /codon_start
	char frameStat[100]; //yes or no
	char discontStat[10]; //yes or no
	int hypoFlag;
	int pseudoFrameshiftFlag;
	char overlapStat[1000];
	char Stat[100];
	map<int,Gene> similarGene;
};

struct FileStat
{
	int CDS; //number of protein coding genes
	int rRNA; //number of rRNA genes
	int tRNA; //number of tRNA genes
	int ncRNA; //number of ncRNA genes
	int discontiguousGenes; //number of discontiguous genes
	int frameshiftPseudoGenes; //number of frameshifted genes (mentioned in /note qualifier and) and pseudo genes (/pseudo qualifier) only for CDS genes
	int HypoPro; //number of hypothetical proteins
	int HypoProConsesus; //number of hypothetical proteins with extended annotation added
	int ConservedPro; //number of conserved non-hypothetical proteins
	int NonHypoGeneWithSymbol; //number of non-hypothetical genes with gene symbols
	int NonHypoGeneWithoutSymbol; //number of non-hypothetical genes without gene symbols
	int total; //total number of predicted genes
	int SignificantOverlaps; //number of significant overlapping genes
	int ShortOverlaps; //number of short overlapping genes
	char Label[100];
	vector<Gene> Info;
};


struct CompStat
{
	int ExactGene; //number of genes with exact and stop locations
	int ExactCDS;
	int ExactrRNA;
	int ExacttRNA;
	int ExactncRNA;
	int SimilarGene; //number of genes with offset different at  start or stop locations
	int SimilarCDS;
	int SimilarrRNA;
	int SimilartRNA;
	int SimilarncRNA;
	int UniqueGene1; //number of genes only predicted in Reference
	int UniqueGene2; //number of genes only predicted in AM
	int UniqueGeneWithOverlap1; //number of genes only predicted in Reference
	int UniqueGeneWithOverlap2; //number of genes only predicted in AM
};

struct BFile
{
	FileStat Stat;
	CompStat Comp;
};

struct ConsRecord
{
	char id[10000];
	vector<char*> found;
	char NonHypoAnno[10000];
	char NonHypoAnnoPipe[1000];
	char HypoAnno[10000];
	char HypoAnnoPipe[1000];
	int pseudoFrameshift;
};

struct ConsInfo
{
	int similarCDS;
	int similartRNA;
	int similarrRNA;
	int similarncRNA;
	int similarFramePseudo;
	int similarHypo;
	int similarNonHypo;
	int similarTotal;
	int NonRedCDS;
	int NonRedtRNA;
	int NonRedrRNA;
	int NonRedncRNA;
	int NonRedFramePseudo;
	int NonRedHypo;
	int NonRedNonHypo;
	int NonRedTotal;
	int UniqueCDS;
	int UniquetRNA;
	int UniquerRNA;
	int UniquencRNA;
	int UniqueFramePseudo;
	int UniqueHypo;
	int UniqueNonHypo;
	int UniqueTotal;
};

map<vector<int>, int> com;

//------------------------Function Prototypes-------------------------
FileStat ParseGenBankFile(FILE*);
GeneLocation FindGeneLocation(char *);
string tolower(char *);
ConsInfo FindingConsensus(vector<FileStat>&, char*, char*, char*, map<int, char*>,float);
void CheckOverlaps(struct FileStat*, FILE*,float);
void VennDiagram(map<int, char*>, int, char*, char*);
void combinationUtil(int [], int [], int , int , int , int);
void printCombination(int [], int, int);
void verbalizeFile(map<int, char*>,char*);

//------------------------------Main----------------------------------
//this version compares as many files as the user provides to reference
int main(int argc,char * argv[])
{
	//*****Check if the enough arguments has been input*****
	if(argc<8)
	{
		printf("\n\nUSAGE:");
		printf("\n\nPlease note that to run the program successfully you need to provide the following parameters:\n\n");
		printf("./BEACON <outdirName> <genome label> <offset percentage> [-r] <GenBank file A> <label for Annotation system A> <GenBank file B> <label for Annotation system B> ...\n\n");
		printf("You can provide as many number of annotation files as you want but at least 2 files.\n");
		printf("In case you have a reference, it should be the first annotation input and please precede it with -r\n");
		printf("Note: Each annotation file should be accompanied with a short name.\n");
		printf("Please try again and thank you for using BEACON :)\n\n");
		return 0;
	}

	//*****Path where do you want to save the tmp files and results/Output folder*****
	char* path1=argv[1];

	//*****create non-exist and un-repeated output directory*****
	while(mkdir(path1,S_IRWXU)!=0)
	{
		printf("This folder already exists, type a new name of output folder:");
		cin >> path1;
	}

	char* path=new char[strlen(path1)+1];

	if(path1[strlen(path1)-1]!='/')
	{
		strcpy(path,path1);
		strcat(path,"/");
	}
	else
	{
		strcpy(path,path1);
	}

	char* GenomeShortName=argv[2];
	float offsetPer=atof(argv[3])/100;

	//*****Create directories for outputs*****
	char AnnoDir[1000];
	strcpy(AnnoDir,path);
	strcat(AnnoDir,"AnnotationsInfo/");
	mkdir(AnnoDir,S_IRWXU);

	char ConDir[1000];
	strcpy(ConDir,path);
	strcat(ConDir,"ExtendedAnnotations(EA,EUA,unique)/");
	mkdir(ConDir,S_IRWXU);

	char VennDir[1000];
	strcpy(VennDir,path);
	strcat(VennDir,"VennDiagram/");
	mkdir(VennDir,S_IRWXU);

	char WebDir[1000];
	strcpy(WebDir,path);
	strcat(WebDir,"WebOutput/");
	mkdir(WebDir,S_IRWXU);

	//*************In case of reference-based comparison************

	//*****Start parsing & comparing annotations*****
	clock_t tSTotal = clock();

	map<int, char*> labels;
	vector<FileStat> FS;
	vector<BFile> B;
	unsigned int i,j;

	if(strcmp(argv[4],"-r")==0)
	{
		//This is a reference-based comparison
		char CompDir[1000];
		strcpy(CompDir,path);
		strcat(CompDir,"ComparisonToRef/");
		mkdir(CompDir,S_IRWXU);

		//*****Managing the main/reference file to compare to, should be with full path*****

		char* A_FileName=argv[5];
		char* A_Label=argv[6];
		char A_OverlapName[1000];
//		char A_FrameshiftName[1000];

		strcpy(A_OverlapName,AnnoDir);
		strcat(A_OverlapName,GenomeShortName);
		strcat(A_OverlapName,"_");
		strcat(A_OverlapName,A_Label);
		strcat(A_OverlapName,"_Overlap.txt");

//		strcpy(A_FrameshiftName,AnnoDir);
//		strcat(A_FrameshiftName,GenomeShortName);
//		strcat(A_FrameshiftName,"_");
//		strcat(A_FrameshiftName,A_Label);
//		strcat(A_FrameshiftName,"_PseudoFrameshiftGenes.txt");

		FILE* A_File;
		FILE* A_Overlap;
//		FILE* A_Frameshift;

		A_File = fopen(A_FileName,"r");
		A_Overlap = fopen(A_OverlapName, "w");
//		A_Frameshift = fopen(A_FrameshiftName, "w");

		if(A_File==NULL)
		{
			printf("Cannot open the %s file\n",A_FileName);
			return 0;
		}

		if(A_Overlap==NULL)
		{
			printf("Cannot open the %s file\n",A_OverlapName);
			return 0;
		}

//		if(A_Frameshift==NULL)
//		{
//			printf("Cannot open the %s file\n",A_FrameshiftName);
//			return 0;
//		}

		//Filling some files
		fprintf(A_Overlap,"Finding overlaps between genes in %s annotation\n\n",A_Label);
		fprintf(A_Overlap,"Gene ID\tLocus Tag\tProduct Name\tType\tStart\tStop\tDiscontiguous\tOverlapping Status\n");

//		fprintf(A_Frameshift,"listing pseudo or frameshifted genes in %s annotation\n\n",A_Label);
//		fprintf(A_Frameshift,"Gene ID\tLocus Tag\tProduct Name\tType\tStart\tStop\tDiscontiguous\tFrameShiftted\n");

		//Parse A_file
		FileStat A_Stat={};
		printf("\n%s_%s file information:\n",GenomeShortName,A_Label);
		A_Stat=ParseGenBankFile(A_File);
		CheckOverlaps(&A_Stat,A_Overlap,offsetPer);

		//************************************* different number of files for comparison ***********************************
		int found, num=1, arg, v=0, length1, length2, offset;

		strcpy(A_Stat.Label,A_Label);
		FS.push_back(A_Stat);

		labels[num]=A_Label;
		num++;

		for(arg=7; arg<argc; arg++, v++, num++)
		{

			//*****Files naming*****
			char* B_FileName=argv[arg];//The one we want to compare, should be with full path
			arg++;
			char* B_Label=argv[arg];
			labels[num] = B_Label;
			char B_OverlapName[1000];
//			char B_FrameshiftName[1000];
			char IdenticalName[1000];
			char SimilarName[1000];
			char AllName[1000];
			char B_UniqueName[1000];
			char A_UniqueName[1000];

			strcpy(B_OverlapName,AnnoDir);
			strcat(B_OverlapName,GenomeShortName);
			strcat(B_OverlapName,"_");
			strcat(B_OverlapName,B_Label);
			strcat(B_OverlapName,"_Overlap.txt");

//			strcpy(B_FrameshiftName,AnnoDir);
//			strcat(B_FrameshiftName,GenomeShortName);
//			strcat(B_FrameshiftName,"_");
//			strcat(B_FrameshiftName,B_Label);
//			strcat(B_FrameshiftName,"_PseudoFrameshiftGenes.txt");

			strcpy(AllName,CompDir);
			strcat(AllName,GenomeShortName);
			strcat(AllName,"_");
			strcat(AllName,A_Label);
			strcat(AllName,"_");
			strcat(AllName,B_Label);
			strcat(AllName,"_All.txt");

			strcpy(IdenticalName,CompDir);
			strcat(IdenticalName,GenomeShortName);
			strcat(IdenticalName,"_");
			strcat(IdenticalName,A_Label);
			strcat(IdenticalName,"_");
			strcat(IdenticalName,B_Label);
			strcat(IdenticalName,"_Identical.txt");

			strcpy(SimilarName,CompDir);
			strcat(SimilarName,GenomeShortName);
			strcat(SimilarName,"_");
			strcat(SimilarName,A_Label);
			strcat(SimilarName,"_");
			strcat(SimilarName,B_Label);
			strcat(SimilarName,"_Similar.txt");

			strcpy(B_UniqueName,CompDir);
			strcat(B_UniqueName,GenomeShortName);
			strcat(B_UniqueName,"_");
			strcat(B_UniqueName,B_Label);
			strcat(B_UniqueName,"_Unique.txt");

			strcpy(A_UniqueName,CompDir);
			strcat(A_UniqueName,GenomeShortName);
			strcat(A_UniqueName,"_");
			strcat(A_UniqueName,A_Label);
			strcat(A_UniqueName,"_Unique_Notin");
			strcat(A_UniqueName,B_Label);
			strcat(A_UniqueName,".txt");

			//*****Files Creation*****
			FILE* B_File;
			FILE* B_Overlap;
//			FILE* B_Frameshift;
			FILE* Identical;
			FILE* Similar;
			FILE* All;
			FILE* B_Unique;
			FILE* A_Unique;

			B_File = fopen(B_FileName,"r");
			B_Overlap = fopen(B_OverlapName,"w");
//			B_Frameshift = fopen(B_FrameshiftName,"w");
			Identical = fopen(IdenticalName, "w");
			Similar = fopen(SimilarName, "w");
			All = fopen(AllName, "w");
			B_Unique = fopen(B_UniqueName, "w");
			A_Unique = fopen(A_UniqueName, "w");

			if(B_File==NULL)
			{
				printf("Cannot open the %s file\n",B_FileName);
				return 0;
			}

			if(B_Overlap==NULL)
			{
				printf("Cannot open the %s file\n",B_OverlapName);
				return 0;
			}

//			if(B_Frameshift==NULL)
//			{
//				printf("Cannot open the %s file\n",B_FrameshiftName);
//				return 0;
//			}

			if(Identical==NULL)
			{
				printf("Cannot open the %s file\n",IdenticalName);
				return 0;
			}

			if(Similar==NULL)
			{
				printf("Cannot open the %s file\n",SimilarName);
				return 0;
			}

			if(All==NULL)
			{
				printf("Cannot open the %s file\n",AllName);
				return 0;
			}

			if(B_Unique==NULL)
			{
				printf("Cannot open the %s file\n",B_UniqueName);
				return 0;
			}

			if(A_Unique==NULL)
			{
				printf("Cannot open the %s file\n",A_UniqueName);
				return 0;
			}

			fprintf(All,"Gene by gene comparative analysis between %s and %s annotations for %s genome\nThe first gene belongs to %s and the second one belongs to %s\n\n",A_Label,B_Label,GenomeShortName,A_Label,B_Label);
			fprintf(All,"Gene ID\tLocus Tag\tProduct Name\tType\tStart\tStop\tDiscontiguous\tFrameShiftted\tOverlapping Status\tStatus\n");
			fprintf(B_Overlap,"Finding overlaps between genes in %s annotation\n\n",B_Label);
			fprintf(B_Overlap,"Gene ID\tLocus Tag\tProduct Name\tType\tStart\tStop\tDiscontiguous\tOverlapping Status\n");
//			fprintf(B_Frameshift,"listing frameshifted genes in %s annotation\n\n",B_Label);
//			fprintf(B_Frameshift,"Gene ID\tLocus Tag\tProduct Name\tType\tStart\tStop\tDiscontiguous\tFrameShiftted\n");
			fprintf(Identical,"Those are the identical genes; the first gene belongs to %s and the second one belongs to %s\n\n",A_Label,B_Label);
			fprintf(Identical,"Gene ID\tLocus Tag\tProduct Name\tType\tStart\tStop\tDiscontiguous\tFrameShiftted\tStatus\n");
			fprintf(Similar,"Those are the similar genes; the first gene belongs to %s and the second one belongs to %s\n\n",A_Label,B_Label);
			fprintf(Similar,"Gene ID\tLocus Tag\tProduct Name\tType\tStart\tStop\tDiscontiguous\tFrameShiftted\tStatus\n");
			fprintf(B_Unique,"Gene ID\tLocus Tag\tProduct Name\tType\tStart\tStop\tDiscontiguous\tFrameShiftted\tStatus\n");
			fprintf(A_Unique,"Gene ID\tLocus Tag\tProduct Name\tType\tStart\tStop\tDiscontiguous\tFrameShiftted\tStatus\n");

			//*****Parse B_file*****
			FileStat B_Stat={};
			printf("\n\n%s_%s file information:\n",GenomeShortName,B_Label);
			B_Stat=ParseGenBankFile(B_File);
			CheckOverlaps(&B_Stat,B_Overlap,offsetPer);

			strcpy(B_Stat.Label,B_Label);
//			FS.push_back(B_Stat);


			//*****Start comparing the 2 info files*****

			//reset stat for A_file for the comparison of other files
			for(i=0; i<A_Stat.Info.size(); i++)
			{
				A_Stat.Info[i].Stat[0]='\0';
				if(strncmp(A_Stat.Info[i].frameStat,"yes",3)!=0)
					A_Stat.Info[i].frameStat[0]='\0';
			}

			CompStat s={};

//			printf("B_Stat locus name is=%s\n",B_Stat.Info[0].LocusName);
//			printf("B_Stat info size is=%ld\n",B_Stat.Info.size());


			//*****looking for identical gene*****
			for(i=0; i<A_Stat.Info.size(); i++)
			{
				found = 0;

				for(j=0; j<B_Stat.Info.size(); j++)
				{
					//1. compare the locus name
					if(strcmp(A_Stat.Info[i].LocusName,B_Stat.Info[j].LocusName)==0)
					{
						found=1;

						//2. compare the strand
						if(strcmp(A_Stat.Info[i].strand,B_Stat.Info[j].strand)==0)
						{
							//start comparison
							if(A_Stat.Info[i].gl.discontiguous==1 || B_Stat.Info[j].gl.discontiguous==1)
							{
								//identical
								if(strcmp(A_Stat.Info[i].gl.location, B_Stat.Info[j].gl.location)==0)
								{
									s.ExactGene++;
									strcat(A_Stat.Info[i].Stat,"Identical ");
									strcat(B_Stat.Info[j].Stat,"Identical ");
									if(strncmp(A_Stat.Info[i].frameStat,"yes",3)!=0)
										strcat(A_Stat.Info[i].frameStat,"no ");
									if(strncmp(B_Stat.Info[j].frameStat,"yes",3)!=0)
										strcat(B_Stat.Info[j].frameStat,"no ");

									fprintf(Identical,"%s\t%s\t%s\t%s\t%ld\t%ld\t%s\t%s\t%s\n%s\t%s\t%s\t%s\t%ld\t%ld\t%s\t%s\t%s\n\n",A_Stat.Info[i].id,A_Stat.Info[i].LocusTag,A_Stat.Info[i].ProductName,A_Stat.Info[i].type,A_Stat.Info[i].gl.beg,A_Stat.Info[i].gl.end,A_Stat.Info[i].discontStat,A_Stat.Info[i].frameStat,A_Stat.Info[i].Stat,B_Stat.Info[j].id,B_Stat.Info[j].LocusTag,B_Stat.Info[j].ProductName,B_Stat.Info[j].type,B_Stat.Info[j].gl.beg,B_Stat.Info[j].gl.end,B_Stat.Info[j].discontStat,B_Stat.Info[j].frameStat,B_Stat.Info[j].Stat);
									fprintf(All,"%s\t%s\t%s\t%s\t%ld\t%ld\t%s\t%s\t%s\t%s\n%s\t%s\t%s\t%s\t%ld\t%ld\t%s\t%s\t%s\t%s\n\n",A_Stat.Info[i].id,A_Stat.Info[i].LocusTag,A_Stat.Info[i].ProductName,A_Stat.Info[i].type,A_Stat.Info[i].gl.beg,A_Stat.Info[i].gl.end,A_Stat.Info[i].discontStat,A_Stat.Info[i].frameStat,A_Stat.Info[i].overlapStat,A_Stat.Info[i].Stat,B_Stat.Info[j].id,B_Stat.Info[j].LocusTag,B_Stat.Info[j].ProductName,B_Stat.Info[j].type,B_Stat.Info[j].gl.beg,B_Stat.Info[j].gl.end,B_Stat.Info[j].discontStat,B_Stat.Info[j].frameStat,B_Stat.Info[j].overlapStat,B_Stat.Info[j].Stat);

									//find gene type:
									if(strncmp (A_Stat.Info[i].type,"CDS",3) == 0)
										s.ExactCDS++;
									else if(strncmp (A_Stat.Info[i].type,"tRNA",4) == 0)
										s.ExacttRNA++;
									else if(strncmp (A_Stat.Info[i].type,"rRNA",4) == 0)
										s.ExactrRNA++;
									else if(strncmp (A_Stat.Info[i].type,"ncRNA",5) == 0)
										s.ExactncRNA++;

									if((strncmp (A_Stat.Info[i].type,"CDS-pseudo",10) == 0 && strncmp (B_Stat.Info[j].type,"CDS-pseudo",10) != 0) || (strncmp (A_Stat.Info[i].type,"CDS-frameshift",14) == 0 && strncmp (B_Stat.Info[j].type,"CDS-frameshift",14) != 0) )
									{
										B_Stat.frameshiftPseudoGenes++;
										strcat(B_Stat.Info[j].type,"-pseudo");
									}
									else if((strncmp (B_Stat.Info[j].type,"CDS-pseudo",10) == 0 && strncmp (A_Stat.Info[i].type,"CDS-pseudo",10) != 0) || (strncmp (B_Stat.Info[j].type,"CDS-frameshift",14) == 0 && strncmp (A_Stat.Info[i].type,"CDS-frameshift",14) != 0) )
									{
										A_Stat.frameshiftPseudoGenes++;
										strcat(A_Stat.Info[i].type,"-pseudo");
									}

									break;
								}
								else if(A_Stat.Info[i].gl.beg == B_Stat.Info[j].gl.beg && A_Stat.Info[i].gl.end == B_Stat.Info[j].gl.end)
								{
									s.ExactGene++;
									strcat(A_Stat.Info[i].Stat,"Identical ");
									strcat(B_Stat.Info[j].Stat,"Identical ");
									if(strncmp(A_Stat.Info[i].frameStat,"yes",3)!=0)
										strcat(A_Stat.Info[i].frameStat,"no ");
									if(strncmp(B_Stat.Info[j].frameStat,"yes",3)!=0)
										strcat(B_Stat.Info[j].frameStat,"no ");

									fprintf(Identical,"%s\t%s\t%s\t%s\t%ld\t%ld\t%s\t%s\t%s\n%s\t%s\t%s\t%s\t%ld\t%ld\t%s\t%s\t%s\n\n",A_Stat.Info[i].id,A_Stat.Info[i].LocusTag,A_Stat.Info[i].ProductName,A_Stat.Info[i].type,A_Stat.Info[i].gl.beg,A_Stat.Info[i].gl.end,A_Stat.Info[i].discontStat,A_Stat.Info[i].frameStat,A_Stat.Info[i].Stat,B_Stat.Info[j].id,B_Stat.Info[j].LocusTag,B_Stat.Info[j].ProductName,B_Stat.Info[j].type,B_Stat.Info[j].gl.beg,B_Stat.Info[j].gl.end,B_Stat.Info[j].discontStat,B_Stat.Info[j].frameStat,B_Stat.Info[j].Stat);
									fprintf(All,"%s\t%s\t%s\t%s\t%ld\t%ld\t%s\t%s\t%s\t%s\n%s\t%s\t%s\t%s\t%ld\t%ld\t%s\t%s\t%s\t%s\n\n",A_Stat.Info[i].id,A_Stat.Info[i].LocusTag,A_Stat.Info[i].ProductName,A_Stat.Info[i].type,A_Stat.Info[i].gl.beg,A_Stat.Info[i].gl.end,A_Stat.Info[i].discontStat,A_Stat.Info[i].frameStat,A_Stat.Info[i].overlapStat,A_Stat.Info[i].Stat,B_Stat.Info[j].id,B_Stat.Info[j].LocusTag,B_Stat.Info[j].ProductName,B_Stat.Info[j].type,B_Stat.Info[j].gl.beg,B_Stat.Info[j].gl.end,B_Stat.Info[j].discontStat,B_Stat.Info[j].frameStat,B_Stat.Info[j].overlapStat,B_Stat.Info[j].Stat);

									//find gene type:
									if(strncmp (A_Stat.Info[i].type,"CDS",3) == 0)
										s.ExactCDS++;
									else if(strncmp (A_Stat.Info[i].type,"tRNA",4) == 0)
										s.ExacttRNA++;
									else if(strncmp (A_Stat.Info[i].type,"rRNA",4) == 0)
										s.ExactrRNA++;
									else if(strncmp (A_Stat.Info[i].type,"ncRNA",5) == 0)
										s.ExactncRNA++;

									if((strncmp (A_Stat.Info[i].type,"CDS-pseudo",10) == 0 && strncmp (B_Stat.Info[j].type,"CDS-pseudo",10) != 0) || (strncmp (A_Stat.Info[i].type,"CDS-frameshift",14) == 0 && strncmp (B_Stat.Info[j].type,"CDS-frameshift",14) != 0) )
									{
										B_Stat.frameshiftPseudoGenes++;
										strcat(B_Stat.Info[j].type,"-pseudo");
									}
									else if((strncmp (B_Stat.Info[j].type,"CDS-pseudo",10) == 0 && strncmp (A_Stat.Info[i].type,"CDS-pseudo",10) != 0) || (strncmp (B_Stat.Info[j].type,"CDS-frameshift",14) == 0 && strncmp (A_Stat.Info[i].type,"CDS-frameshift",14) != 0) )
									{
										A_Stat.frameshiftPseudoGenes++;
										strcat(A_Stat.Info[i].type,"-pseudo");
									}

									break;
								}
							}//end if one/both genes are discontiguous
							else
							{
								if(A_Stat.Info[i].gl.beg == B_Stat.Info[j].gl.beg && A_Stat.Info[i].gl.end == B_Stat.Info[j].gl.end)
								{
									s.ExactGene++;
									strcat(A_Stat.Info[i].Stat,"Identical ");
									strcat(B_Stat.Info[j].Stat,"Identical ");
									if(strncmp(A_Stat.Info[i].frameStat,"yes",3)!=0)
										strcat(A_Stat.Info[i].frameStat,"no ");
									if(strncmp(B_Stat.Info[j].frameStat,"yes",3)!=0)
										strcat(B_Stat.Info[j].frameStat,"no ");

									fprintf(Identical,"%s\t%s\t%s\t%s\t%ld\t%ld\t%s\t%s\t%s\n%s\t%s\t%s\t%s\t%ld\t%ld\t%s\t%s\t%s\n\n",A_Stat.Info[i].id,A_Stat.Info[i].LocusTag,A_Stat.Info[i].ProductName,A_Stat.Info[i].type,A_Stat.Info[i].gl.beg,A_Stat.Info[i].gl.end,A_Stat.Info[i].discontStat,A_Stat.Info[i].frameStat,A_Stat.Info[i].Stat,B_Stat.Info[j].id,B_Stat.Info[j].LocusTag,B_Stat.Info[j].ProductName,B_Stat.Info[j].type,B_Stat.Info[j].gl.beg,B_Stat.Info[j].gl.end,B_Stat.Info[j].discontStat,B_Stat.Info[j].frameStat,B_Stat.Info[j].Stat);
									fprintf(All,"%s\t%s\t%s\t%s\t%ld\t%ld\t%s\t%s\t%s\t%s\n%s\t%s\t%s\t%s\t%ld\t%ld\t%s\t%s\t%s\t%s\n\n",A_Stat.Info[i].id,A_Stat.Info[i].LocusTag,A_Stat.Info[i].ProductName,A_Stat.Info[i].type,A_Stat.Info[i].gl.beg,A_Stat.Info[i].gl.end,A_Stat.Info[i].discontStat,A_Stat.Info[i].frameStat,A_Stat.Info[i].overlapStat,A_Stat.Info[i].Stat,B_Stat.Info[j].id,B_Stat.Info[j].LocusTag,B_Stat.Info[j].ProductName,B_Stat.Info[j].type,B_Stat.Info[j].gl.beg,B_Stat.Info[j].gl.end,B_Stat.Info[j].discontStat,B_Stat.Info[j].frameStat,B_Stat.Info[j].overlapStat,B_Stat.Info[j].Stat);

									//find gene type:
									if(strncmp (A_Stat.Info[i].type,"CDS",3) == 0)
										s.ExactCDS++;
									else if(strncmp (A_Stat.Info[i].type,"tRNA",4) == 0)
										s.ExacttRNA++;
									else if(strncmp (A_Stat.Info[i].type,"rRNA",4) == 0)
										s.ExactrRNA++;
									else if(strncmp (A_Stat.Info[i].type,"ncRNA",5) == 0)
										s.ExactncRNA++;

									if((strncmp (A_Stat.Info[i].type,"CDS-pseudo",10) == 0 && strncmp (B_Stat.Info[j].type,"CDS-pseudo",10) != 0) || (strncmp (A_Stat.Info[i].type,"CDS-frameshift",14) == 0 && strncmp (B_Stat.Info[j].type,"CDS-frameshift",14) != 0) )
									{
										B_Stat.frameshiftPseudoGenes++;
										strcat(B_Stat.Info[j].type,"-pseudo");
									}
									else if((strncmp (B_Stat.Info[j].type,"CDS-pseudo",10) == 0 && strncmp (A_Stat.Info[i].type,"CDS-pseudo",10) != 0) || (strncmp (B_Stat.Info[j].type,"CDS-frameshift",14) == 0 && strncmp (A_Stat.Info[i].type,"CDS-frameshift",14) != 0) )
									{
										A_Stat.frameshiftPseudoGenes++;
										strcat(A_Stat.Info[i].type,"-pseudo");
									}

									break;
								}
							}//end if no one of the genes is discontiguous

						}//end if same strand
					}//end if same locus name

				}//end of for j

				if(found==0) //no similar locus name
				{
					cout<<"\nCannot compare !\nPlease provide annotation files with exactly the same locus name\n";
					return 0;
				}
			}//end of for i


			//*****looking for similar*****
			for(i=0; i<A_Stat.Info.size(); i++)
			{

				if(A_Stat.Info[i].Stat[0]=='\0')
				{
					found = 0;

					//find length of the gene in A file
					length1= A_Stat.Info[i].gl.end - A_Stat.Info[i].gl.beg;

					for(j=0; j<B_Stat.Info.size(); j++)
					{

						//1. compare locus name
						if(strcmp(A_Stat.Info[i].LocusName,B_Stat.Info[j].LocusName)==0)
						{
							found=1;

							//2. compare the strand
							if(strcmp(A_Stat.Info[i].strand,B_Stat.Info[j].strand)==0)
							{
								//start comparison

								//if there is an overlap
								if(A_Stat.Info[i].gl.beg < B_Stat.Info[j].gl.end && B_Stat.Info[j].gl.beg < A_Stat.Info[i].gl.end)
								{
									//find length of the gene in B file
									length2= B_Stat.Info[j].gl.end - B_Stat.Info[j].gl.beg;

									//find which gene is shorter and calculate the offset out of it
									if(length1<length2)
										offset=(int)round((float)length1*offsetPer);
									else
										offset=(int)round((float)length2*offsetPer);

									//similar
									if( (abs(A_Stat.Info[i].gl.end-B_Stat.Info[j].gl.end) <= offset) && (abs(A_Stat.Info[i].gl.beg-B_Stat.Info[j].gl.beg) <= offset) )
									{

										//if CDS
										if(strncmp(A_Stat.Info[i].type,"CDS",3)==0 && strncmp(B_Stat.Info[j].type,"CDS",3)==0)
										{
											//check frame
											if(abs(A_Stat.Info[i].gl.beg - B_Stat.Info[j].gl.beg)%3==0)
											{

												if(B_Stat.Info[j].Stat[0]=='\0')
												{
													s.SimilarGene++;
													strcat(A_Stat.Info[i].Stat,"Similar ");
													strcat(B_Stat.Info[j].Stat,"Similar ");
													if(strncmp(A_Stat.Info[i].frameStat,"yes",3)!=0)
														strcat(A_Stat.Info[i].frameStat,"no ");
													if(strncmp(B_Stat.Info[j].frameStat,"yes",3)!=0)
														strcat(B_Stat.Info[j].frameStat,"no ");

													fprintf(Similar,"%s\t%s\t%s\t%s\t%ld\t%ld\t%s\t%s\t%s\n%s\t%s\t%s\t%s\t%ld\t%ld\t%s\t%s\t%s\n\n",A_Stat.Info[i].id,A_Stat.Info[i].LocusTag,A_Stat.Info[i].ProductName,A_Stat.Info[i].type,A_Stat.Info[i].gl.beg,A_Stat.Info[i].gl.end,A_Stat.Info[i].discontStat,A_Stat.Info[i].frameStat,A_Stat.Info[i].Stat,B_Stat.Info[j].id,B_Stat.Info[j].LocusTag,B_Stat.Info[j].ProductName,B_Stat.Info[j].type,B_Stat.Info[j].gl.beg,B_Stat.Info[j].gl.end,B_Stat.Info[j].discontStat,B_Stat.Info[j].frameStat,B_Stat.Info[j].Stat);

													//find gene type:
													if(strncmp (A_Stat.Info[i].type,"CDS",3) == 0)
														s.SimilarCDS++;
													else if(strncmp (A_Stat.Info[i].type,"tRNA",4) == 0)
														s.SimilartRNA++;
													else if(strncmp (A_Stat.Info[i].type,"rRNA",4) == 0)
														s.SimilarrRNA++;
													else if(strncmp (A_Stat.Info[i].type,"ncRNA",5) == 0)
														s.SimilarncRNA++;

													if((strncmp (A_Stat.Info[i].type,"CDS-pseudo",10) == 0 && strncmp (B_Stat.Info[j].type,"CDS-pseudo",10) != 0) || (strncmp (A_Stat.Info[i].type,"CDS-frameshift",14) == 0 && strncmp (B_Stat.Info[j].type,"CDS-frameshift",14) != 0) )
													{
														B_Stat.frameshiftPseudoGenes++;
														strcat(B_Stat.Info[j].type,"-pseudo");
													}
													else if((strncmp (B_Stat.Info[j].type,"CDS-pseudo",10) == 0 && strncmp (A_Stat.Info[i].type,"CDS-pseudo",10) != 0) || (strncmp (B_Stat.Info[j].type,"CDS-frameshift",14) == 0 && strncmp (A_Stat.Info[i].type,"CDS-frameshift",14) != 0) )
													{
														A_Stat.frameshiftPseudoGenes++;
														strcat(A_Stat.Info[i].type,"-pseudo");
													}

												}
												else
												{
													s.UniqueGeneWithOverlap1++;
													strcat(A_Stat.Info[i].Stat,"Unique with overlap ");
													if(strncmp(A_Stat.Info[i].frameStat,"yes",3)!=0)
														strcat(A_Stat.Info[i].frameStat,"no ");

													fprintf(A_Unique,"%s\t%s\t%s\t%s\t%ld\t%ld\t%s\t%s\t%s\n",A_Stat.Info[i].id,A_Stat.Info[i].LocusTag,A_Stat.Info[i].ProductName,A_Stat.Info[i].type,A_Stat.Info[i].gl.beg,A_Stat.Info[i].gl.end,A_Stat.Info[i].discontStat,A_Stat.Info[i].frameStat,A_Stat.Info[i].Stat);

												}

												fprintf(All,"%s\t%s\t%s\t%s\t%ld\t%ld\t%s\t%s\t%s\t%s\n%s\t%s\t%s\t%s\t%ld\t%ld\t%s\t%s\t%s\t%s\n\n",A_Stat.Info[i].id,A_Stat.Info[i].LocusTag,A_Stat.Info[i].ProductName,A_Stat.Info[i].type,A_Stat.Info[i].gl.beg,A_Stat.Info[i].gl.end,A_Stat.Info[i].discontStat,A_Stat.Info[i].frameStat,A_Stat.Info[i].overlapStat,A_Stat.Info[i].Stat,B_Stat.Info[j].id,B_Stat.Info[j].LocusTag,B_Stat.Info[j].ProductName,B_Stat.Info[j].type,B_Stat.Info[j].gl.beg,B_Stat.Info[j].gl.end,B_Stat.Info[j].discontStat,B_Stat.Info[j].frameStat,B_Stat.Info[j].overlapStat,B_Stat.Info[j].Stat);

												break;
											}//end if same frame

											else
											{
//												if(length1<length2)
//												{
//													printf("(Similar): frameshifted gene %s in %s from %s in %s\t difference=%ld\t%%3=%ld\n",A_Stat.Info[i].id,A_Stat.Label,B_Stat.Info[j].id,B_Stat.Label,abs(A_Stat.Info[i].gl.beg - B_Stat.Info[j].gl.beg),abs(A_Stat.Info[i].gl.beg - B_Stat.Info[j].gl.beg)%3);
//													A_Stat.frameshiftPseudoGenes++;//.frameshifttedGenes++;
////													printf("A_Stat.frameshifttedGenes=%d\n",A_Stat.frameshifttedGenes);
//													if(strncmp(A_Stat.Info[i].frameStat,"yes",3)!=0)
//														strcat(A_Stat.Info[i].frameStat,"yes");
//
////													fprintf(A_Frameshift,"Gene ID\tLocus Tag\tProduct Name\tType\tStart\tStop\tDiscontiguous\tFrameShiftted\n");
////													fprintf(A_Frameshift,"%s\t%s\t%s\t%s\t%ld\t%ld\t%s\t%s\n",A_Stat.Info[i].id,A_Stat.Info[i].LocusTag,A_Stat.Info[i].ProductName,A_Stat.Info[i].type,A_Stat.Info[i].gl.beg,A_Stat.Info[i].gl.end,A_Stat.Info[i].discontStat,A_Stat.Info[i].frameStat);
//												}
//												else
//												{
													if(B_Stat.Info[j].Stat[0]=='\0')
													{
														printf("(Similar): frameshifted gene %s in %s form %s in %s\t difference=%ld\t%%3=%ld\n",B_Stat.Info[j].id,B_Stat.Label,A_Stat.Info[i].id,A_Stat.Label,abs(A_Stat.Info[i].gl.beg - B_Stat.Info[j].gl.beg),abs(A_Stat.Info[i].gl.beg - B_Stat.Info[j].gl.beg)%3);
														B_Stat.frameshiftPseudoGenes++;//;.frameshifttedGenes++;
//														printf("B_Stat.frameshifttedGenes=%d\n",B_Stat.frameshifttedGenes);
														//we might need to check if it is empty first

														if(strncmp(B_Stat.Info[j].frameStat,"yes",3)!=0)
															strcat(B_Stat.Info[j].frameStat,"yes");
//														fprintf(B_Frameshift,"%s\t%s\t%s\t%s\t%ld\t%ld\t%s\t%s\n",B_Stat.Info[j].id,B_Stat.Info[j].LocusTag,B_Stat.Info[j].ProductName,B_Stat.Info[j].type,B_Stat.Info[j].gl.beg,B_Stat.Info[j].gl.end,B_Stat.Info[j].discontStat,B_Stat.Info[j].frameStat);

													}
//												}

												break;

											}
										}//end if CDS

										//not CDS
										else
										{
											if(B_Stat.Info[j].Stat[0]=='\0')
											{
												s.SimilarGene++;
												strcat(A_Stat.Info[i].Stat,"Similar ");
												strcat(B_Stat.Info[j].Stat,"Similar ");
												if(strncmp(A_Stat.Info[i].frameStat,"yes",3)!=0)
													strcat(A_Stat.Info[i].frameStat,"no ");
												if(strncmp(B_Stat.Info[j].frameStat,"yes",3)!=0)
													strcat(B_Stat.Info[j].frameStat,"no ");


												fprintf(Similar,"%s\t%s\t%s\t%s\t%ld\t%ld\t%s\t%s\t%s\n%s\t%s\t%s\t%s\t%ld\t%ld\t%s\t%s\t%s\n\n",A_Stat.Info[i].id,A_Stat.Info[i].LocusTag,A_Stat.Info[i].ProductName,A_Stat.Info[i].type,A_Stat.Info[i].gl.beg,A_Stat.Info[i].gl.end,A_Stat.Info[i].discontStat,A_Stat.Info[i].frameStat,A_Stat.Info[i].Stat,B_Stat.Info[j].id,B_Stat.Info[j].LocusTag,B_Stat.Info[j].ProductName,B_Stat.Info[j].type,B_Stat.Info[j].gl.beg,B_Stat.Info[j].gl.end,B_Stat.Info[j].discontStat,B_Stat.Info[j].frameStat,B_Stat.Info[j].Stat);

												//find gene type:
												if(strncmp (A_Stat.Info[i].type,"CDS",3) == 0)
													s.SimilarCDS++;
												else if(strncmp (A_Stat.Info[i].type,"tRNA",4) == 0)
													s.SimilartRNA++;
												else if(strncmp (A_Stat.Info[i].type,"rRNA",4) == 0)
													s.SimilarrRNA++;
												else if(strncmp (A_Stat.Info[i].type,"ncRNA",5) == 0)
													s.SimilarncRNA++;

												if((strncmp (A_Stat.Info[i].type,"CDS-pseudo",10) == 0 && strncmp (B_Stat.Info[j].type,"CDS-pseudo",10) != 0) || (strncmp (A_Stat.Info[i].type,"CDS-frameshift",14) == 0 && strncmp (B_Stat.Info[j].type,"CDS-frameshift",14) != 0) )
												{
													B_Stat.frameshiftPseudoGenes++;
													strcat(B_Stat.Info[j].type,"-pseudo");
												}
												else if((strncmp (B_Stat.Info[j].type,"CDS-pseudo",10) == 0 && strncmp (A_Stat.Info[i].type,"CDS-pseudo",10) != 0) || (strncmp (B_Stat.Info[j].type,"CDS-frameshift",14) == 0 && strncmp (A_Stat.Info[i].type,"CDS-frameshift",14) != 0) )
												{
													A_Stat.frameshiftPseudoGenes++;
													strcat(A_Stat.Info[i].type,"-pseudo");
												}
											}
											else
											{
												s.UniqueGeneWithOverlap1++;
												strcat(A_Stat.Info[i].Stat,"Unique with overlap ");
												if(strncmp(A_Stat.Info[i].frameStat,"yes",3)!=0)
													strcat(A_Stat.Info[i].frameStat,"no ");

												fprintf(A_Unique,"%s\t%s\t%s\t%s\t%ld\t%ld\t%s\t%s\t%s\n",A_Stat.Info[i].id,A_Stat.Info[i].LocusTag,A_Stat.Info[i].ProductName,A_Stat.Info[i].type,A_Stat.Info[i].gl.beg,A_Stat.Info[i].gl.end,A_Stat.Info[i].discontStat,A_Stat.Info[i].frameStat,A_Stat.Info[i].Stat);

											}

											fprintf(All,"%s\t%s\t%s\t%s\t%ld\t%ld\t%s\t%s\t%s\t%s\n%s\t%s\t%s\t%s\t%ld\t%ld\t%s\t%s\t%s\t%s\n\n",A_Stat.Info[i].id,A_Stat.Info[i].LocusTag,A_Stat.Info[i].ProductName,A_Stat.Info[i].type,A_Stat.Info[i].gl.beg,A_Stat.Info[i].gl.end,A_Stat.Info[i].discontStat,A_Stat.Info[i].frameStat,A_Stat.Info[i].overlapStat,A_Stat.Info[i].Stat,B_Stat.Info[j].id,B_Stat.Info[j].LocusTag,B_Stat.Info[j].ProductName,B_Stat.Info[j].type,B_Stat.Info[j].gl.beg,B_Stat.Info[j].gl.end,B_Stat.Info[j].discontStat,B_Stat.Info[j].frameStat,B_Stat.Info[j].overlapStat,B_Stat.Info[j].Stat);

											break;
										}//if not CDS

									}// end if similar
								}//end if there is overlap

							}//end if same strand

						}//end if same locus name
					}//for j

					if(found==0) //no similar locus name
					{
						cout<<"\nCannot compare !\nPlease provide annotation files with exactly the same locus name\n";
						return 0;
					}

				}//if stat==null
			}//end for i (outer comparison loop)


			//*****looking for unique with overlap*****
			for(i=0; i<A_Stat.Info.size(); i++)
			{

				if(A_Stat.Info[i].Stat[0]=='\0')
				{
					found = 0;

					//find length of the gene in A file
					length1= A_Stat.Info[i].gl.end -A_Stat.Info[i].gl.beg;

					for(j=0; j<B_Stat.Info.size(); j++)
					{

						//1. compare locus name
						if(strcmp(A_Stat.Info[i].LocusName,B_Stat.Info[j].LocusName)==0)
						{
							found=1;

							//2.compare the strand
							if(strcmp(A_Stat.Info[i].strand,B_Stat.Info[j].strand)==0)
							{
								//start comparison
								//if there is an overlap
								if(A_Stat.Info[i].gl.beg < B_Stat.Info[j].gl.end && B_Stat.Info[j].gl.beg < A_Stat.Info[i].gl.end)
								{
									//find length of the gene in B file
									length2= B_Stat.Info[j].gl.end - B_Stat.Info[j].gl.beg;

									//find which gene is shorter and calculate the offset out of it
									if(length1<length2)
										offset=(int)round((float)length1*offsetPer);
									else
										offset=(int)round((float)length2*offsetPer);

									//unique with overlap
									if( (abs(A_Stat.Info[i].gl.end-B_Stat.Info[j].gl.end) > offset) && (abs(A_Stat.Info[i].gl.beg-B_Stat.Info[j].gl.beg) > offset) )
									{
										if(B_Stat.Info[j].Stat[0]=='\0')
										{
											s.UniqueGeneWithOverlap2++;
											strcat(B_Stat.Info[j].Stat,"Unique with overlap ");

											if(strncmp(B_Stat.Info[j].frameStat,"yes",3)!=0)
												strcat(B_Stat.Info[j].frameStat,"no ");
											fprintf(B_Unique,"%s\t%s\t%s\t%s\t%ld\t%ld\t%s\t%s\t%s\n",B_Stat.Info[j].id,B_Stat.Info[j].LocusTag,B_Stat.Info[j].ProductName,B_Stat.Info[j].type,B_Stat.Info[j].gl.beg,B_Stat.Info[j].gl.end,B_Stat.Info[j].discontStat,B_Stat.Info[j].frameStat,B_Stat.Info[j].Stat);
										}

										s.UniqueGeneWithOverlap1++;
										strcat(A_Stat.Info[i].Stat,"Unique with overlap ");
										if(strncmp(A_Stat.Info[i].frameStat,"yes",3)!=0)
											strcat(A_Stat.Info[i].frameStat,"no ");
										fprintf(A_Unique,"%s\t%s\t%s\t%s\t%ld\t%ld\t%s\t%s\t%s\n",A_Stat.Info[i].id,A_Stat.Info[i].LocusTag,A_Stat.Info[i].ProductName,A_Stat.Info[i].type,A_Stat.Info[i].gl.beg,A_Stat.Info[i].gl.end,A_Stat.Info[i].discontStat,A_Stat.Info[i].frameStat,A_Stat.Info[i].Stat);
										fprintf(All,"%s\t%s\t%s\t%s\t%ld\t%ld\t%s\t%s\t%s\t%s\n%s\t%s\t%s\t%s\t%ld\t%ld\t%s\t%s\t%s\t%s\n\n",A_Stat.Info[i].id,A_Stat.Info[i].LocusTag,A_Stat.Info[i].ProductName,A_Stat.Info[i].type,A_Stat.Info[i].gl.beg,A_Stat.Info[i].gl.end,A_Stat.Info[i].discontStat,A_Stat.Info[i].frameStat,A_Stat.Info[i].overlapStat,A_Stat.Info[i].Stat,B_Stat.Info[j].id,B_Stat.Info[j].LocusTag,B_Stat.Info[j].ProductName,B_Stat.Info[j].type,B_Stat.Info[j].gl.beg,B_Stat.Info[j].gl.end,B_Stat.Info[j].discontStat,B_Stat.Info[j].frameStat,B_Stat.Info[j].overlapStat,B_Stat.Info[j].Stat);

										break;

									}//end unique with overlap

								}//if there is overlap
							}//if same strand

						}//if same locus name

					}//for j

					if(found==0) //no similar locus name
					{
						cout<<"\nCannot compare !\nPlease provide annotation files with exactly the same locus name\n";
						return 0;
					}

				}//if stat==null
			}//end for i (outer comparison loop)


			//*****looking for unique*****
			for(i=0; i<A_Stat.Info.size(); i++)
			{
				if(	A_Stat.Info[i].Stat[0] == '\0')
				{
					strcpy(A_Stat.Info[i].Stat,"Unique_");
					strcat(A_Stat.Info[i].Stat,A_Label);
					s.UniqueGene1++;
					if(strncmp(A_Stat.Info[i].frameStat,"yes",3)!=0)
						strcat(A_Stat.Info[i].frameStat,"no ");


					fprintf(A_Unique,"%s\t%s\t%s\t%s\t%ld\t%ld\t%s\t%s\t%s\n",A_Stat.Info[i].id,A_Stat.Info[i].LocusTag,A_Stat.Info[i].ProductName,A_Stat.Info[i].type,A_Stat.Info[i].gl.beg,A_Stat.Info[i].gl.end,A_Stat.Info[i].discontStat,A_Stat.Info[i].frameStat,A_Stat.Info[i].Stat);
					fprintf(All,"%s\t%s\t%s\t%s\t%ld\t%ld\t%s\t%s\t%s\t%s\n",A_Stat.Info[i].id,A_Stat.Info[i].LocusTag,A_Stat.Info[i].ProductName,A_Stat.Info[i].type,A_Stat.Info[i].gl.beg,A_Stat.Info[i].gl.end,A_Stat.Info[i].discontStat,A_Stat.Info[i].frameStat,A_Stat.Info[i].overlapStat,A_Stat.Info[i].Stat);
				}

			}

			for(j=0; j<B_Stat.Info.size(); j++)
			{
				if(B_Stat.Info[j].Stat[0] == '\0')
				{
					strcpy(B_Stat.Info[j].Stat,"Unique_");
					strcat(B_Stat.Info[j].Stat,B_Label);
					s.UniqueGene2++;
					if(strncmp(B_Stat.Info[j].frameStat,"yes",3)!=0)
						strcat(B_Stat.Info[j].frameStat,"no ");

					fprintf(B_Unique,"%s\t%s\t%s\t%s\t%ld\t%ld\t%s\t%s\t%s\n",B_Stat.Info[j].id,B_Stat.Info[j].LocusTag,B_Stat.Info[j].ProductName,B_Stat.Info[j].type,B_Stat.Info[j].gl.beg,B_Stat.Info[j].gl.end,B_Stat.Info[j].discontStat,B_Stat.Info[j].frameStat,B_Stat.Info[j].Stat);
					fprintf(All,"%s\t%s\t%s\t%s\t%ld\t%ld\t%s\t%s\t%s\t%s\n",B_Stat.Info[j].id,B_Stat.Info[j].LocusTag,B_Stat.Info[j].ProductName,B_Stat.Info[j].type,B_Stat.Info[j].gl.beg,B_Stat.Info[j].gl.end,B_Stat.Info[j].discontStat,B_Stat.Info[j].frameStat,B_Stat.Info[j].overlapStat,B_Stat.Info[j].Stat);
				}

			}

			FS.push_back(B_Stat);
			FS.at(0)=A_Stat;//[0].frameshifttedGenes=A_Stat.frameshifttedGenes;

			B.push_back(BFile());
			B[v].Stat=B_Stat;
			B[v].Comp=s;

			fclose(B_File);
			fclose(B_Overlap);
			fclose(Identical);
			fclose(Similar);
			fclose(B_Unique);
			fclose(A_Unique);
			fclose(All);

		}//end of for arg

		fclose(A_File);
		fclose(A_Overlap);

	}//end if Reference-based comparison


	//*************In case of no reference comparison************
	else
	{
		int num, arg;

		for( num=1, arg=4; arg<argc; arg++, num++)
		{
			//*****Files naming*****
			char* FileName=argv[arg];
			arg++;
			char* Label=argv[arg];
			labels[num] = Label;
			char OverlapName[1000];

			strcpy(OverlapName,AnnoDir);
			strcat(OverlapName,GenomeShortName);
			strcat(OverlapName,"_");
			strcat(OverlapName,Label);
			strcat(OverlapName,"_Overlap.txt");

			//*****Files Creation*****
			FILE* File;
			FILE* Overlap;

			File = fopen(FileName,"r");
			Overlap = fopen(OverlapName,"w");

			if(File==NULL)
			{
				printf("Cannot open the %s file\n",FileName);
				return 0;
			}

			if(Overlap==NULL)
			{
				printf("Cannot open the %s file\n",OverlapName);
				return 0;
			}

			fprintf(Overlap,"Finding overlaps between genes in %s annotation\n\n",Label);
			fprintf(Overlap,"Gene ID\tLocus Tag\tProduct Name\tType\tStart\tStop\tDiscontiguous\tOverlapping Status\n");


			//*****Parse file to generate statistics*****

			FileStat Stat={};
			printf("\n\n%s_%s file information:\n",GenomeShortName,Label);
			Stat=ParseGenBankFile(File);

			//*****Check overlaps*****
			CheckOverlaps(&Stat,Overlap,offsetPer);

			strcpy(Stat.Label,Label);
			FS.push_back(Stat);

			fclose(File);
			fclose(Overlap);
		}//end of for arg

	}


	//***************************Find extended annotation*********************************
	cout<<"\nStart generating extended annotation\n";
	ConsInfo CI = FindingConsensus(FS, AnnoDir, ConDir, GenomeShortName, labels, offsetPer);

	//*************************** End of different number of file for comparison ***************************
	printf("\n\nTotal time elapsed for comparison and extended annotation derivation: %f sec\n\n", ((double)clock() - tSTotal) / CLOCKS_PER_SEC);

	//***************************VennDiagram Processing*********************************

	//*****initialize map com with all possible combination*****
	int arr[(argc-4)/2]; //number of annotation files
	int n = sizeof(arr)/sizeof(arr[0]);
	int r;

	for(int i=0; i< ((argc-4)/2); i++)
	   arr[i] = i+1;

	for(r=1; r<=((argc-4)/2); r++)
	    printCombination(arr, n, r);

	//***********System commands*************
	cout<<"Processing for VennDiagram\n";
	//Command to generate number of genes in each combination of files
	system("cat VennDiagram_DetailedResult.txt | sort | uniq -c > TempResult.txt");

	//*****Processing temporary output file, replace numbers with labels*****
	verbalizeFile(labels,VennDir);

	//*****remove temporary files*****
	remove("TempResult.txt");
	remove("VennDiagram_DetailedResult.txt");

	//*****update the genes# for each combination to include all intersection, a step needed for venn diagram input parameters,
	//for example: genes# in {1 2} should include genes# of {1 2 3}
	map<vector<int>,int>::iterator it, it2;
	map<vector<int>,int> com2;
	com2 = com;

	for(it=com.begin(); it!=com.end(); ++it)
	{
		for(it2=com2.begin(); it2!=com2.end(); ++it2)
		{
				if (
						(includes(it2->first.begin(),it2->first.end(),it->first.begin(),it->first.end()))
						&& (it2->first.size() != it->first.size())
					)
					it->second = it->second + it2->second;
		}
	}

	//*****Drawing VennDiagram using R script*****
	printf("Drawing VennDiagram...\n\n");
	VennDiagram(labels, argc, GenomeShortName, VennDir);

	char *command= (char*) calloc(10000,sizeof(char));
	strcpy(command,"mv *VennDiagram.jpeg ");
	strcat(command,WebDir);
	system(command);
	free(command);


	//*************************** Display and save the output ***************************
    //cout<<"\n\nSaving output...\nsee \n";

	//----------------------------------Table 1 -----------------------------

	//+++++output files+++++

	char OutputName[1000];
	char OutputName1[1000];
	char DataName[1000];

	strcpy(OutputName,path);
	strcat(OutputName,GenomeShortName);
	strcat(OutputName,"_Output.csv");

	printf("\n\nSaving genome comparison features statistics in CSV format: %s\n\nSee individual folders for more details\n\n",OutputName);


	strcpy(OutputName1,WebDir);
	strcat(OutputName1,"Table1.csv");

	strcpy(DataName,WebDir);
	strcat(DataName,"data.csv");


	FILE* Output; //Output.csv
	FILE* Output1; //Table1
	FILE* Data; //Google chart data

	Output = fopen(OutputName, "w"); //will contain the statistics and comparison tables
	Output1 = fopen(OutputName1, "w"); //will contain data for google chart table1
	Data = fopen(DataName, "w"); //will contain data for google chart histogram

	if(Output==NULL)
	{
		printf("Cannot open the %s file\n",OutputName);
		return 0;
	}

	if(Output1==NULL)
	{
		printf("Cannot open the %s file\n",OutputName1);
		return 0;
	}

	if(Data==NULL)
	{
		printf("Cannot open the %s file\n",DataName);
		return 0;
	}

	//+++++ Start filling output files +++++
	//*****Table 1*****

	//-----Annotation labels-----
	fprintf(Output,"Annotation Features");
	fprintf(Output1,"Annotation Features");
	fprintf(Data,"Annotation Features");

	for(i=0; i<FS.size(); i++)
	{
		fprintf(Output,",%s",FS[i].Label);
		fprintf(Output1,",%s Original,%s Complemented by other AMs",FS[i].Label,FS[i].Label);
		fprintf(Data,",%s",FS[i].Label);
	}
	fprintf(Output,",EA,Unique,EUA\n");
	fprintf(Output1,",EA,Unique,EUA\n");
	fprintf(Data,",EA\n");


	//-----CDS-----
	fprintf(Output,"CDS");
	fprintf(Output1,"CDS");
	fprintf(Data,"Total CDS");

	for(i=0; i<FS.size(); i++)
	{
		fprintf(Output,",%d",FS[i].CDS);
		fprintf(Output1,",%d,%d",FS[i].CDS,FS[i].CDS);
		fprintf(Data,",%d",FS[i].CDS);
	}
	fprintf(Output,",%d,%d,%d\n",CI.NonRedCDS,CI.UniqueCDS,CI.similarCDS);
	fprintf(Output1,",%d,%d,%d\n",CI.NonRedCDS,CI.UniqueCDS,CI.similarCDS);
	fprintf(Data,",%d\n",CI.NonRedCDS);


	//-----rRNA-----
	fprintf(Output,"rRNA");
	fprintf(Output1,"rRNA");

	for(i=0; i<FS.size(); i++)
	{
		fprintf(Output,",%d",FS[i].rRNA);
		fprintf(Output1,",%d,%d",FS[i].rRNA,FS[i].rRNA);
	}
	fprintf(Output,",%d,%d,%d\n",CI.NonRedrRNA,CI.UniquerRNA,CI.similarrRNA);
	fprintf(Output1,",%d,%d,%d\n",CI.NonRedrRNA,CI.UniquerRNA,CI.similarrRNA);


	//-----tRNA-----
	fprintf(Output,"tRNA");
	fprintf(Output1,"tRNA");

	for(i=0; i<FS.size(); i++)
	{
		fprintf(Output,",%d",FS[i].tRNA);
		fprintf(Output1,",%d,%d",FS[i].tRNA,FS[i].tRNA);
	}
	fprintf(Output,",%d,%d,%d\n",CI.NonRedtRNA,CI.UniquetRNA,CI.similartRNA);
	fprintf(Output1,",%d,%d,%d\n",CI.NonRedtRNA,CI.UniquetRNA,CI.similartRNA);

	//-----tRNA-----
	fprintf(Output,"ncRNA");
	fprintf(Output1,"ncRNA");

	for(i=0; i<FS.size(); i++)
	{
		fprintf(Output,",%d",FS[i].ncRNA);
		fprintf(Output1,",%d,%d",FS[i].ncRNA,FS[i].ncRNA);
	}
	fprintf(Output,",%d,%d,%d\n",CI.NonRedncRNA,CI.UniquencRNA,CI.similarncRNA);
	fprintf(Output1,",%d,%d,%d\n",CI.NonRedncRNA,CI.UniquencRNA,CI.similarncRNA);

	//-----Pseudo-----
	fprintf(Output,"frameshift/Pseudo");
	fprintf(Output1,"frameshift/Pseudo");

	for(i=0; i<FS.size(); i++)
	{
		fprintf(Output,",%d",FS[i].frameshiftPseudoGenes);
		fprintf(Output1,",%d,%d",FS[i].frameshiftPseudoGenes,FS[i].frameshiftPseudoGenes);
	}
//	fprintf(Output,"\n");
//	fprintf(Output1,"\n");

	fprintf(Output,",%d,%d,%d\n",CI.NonRedFramePseudo,CI.UniqueFramePseudo,CI.similarFramePseudo);
	fprintf(Output1,",%d,%d,%d\n",CI.NonRedFramePseudo,CI.UniqueFramePseudo,CI.similarFramePseudo);

	//-----Total-----
	fprintf(Output,"Total");
	fprintf(Output1,"Total");

	for(i=0; i<FS.size(); i++)
	{
		fprintf(Output,",%d",FS[i].total);
		fprintf(Output1,",%d,%d",FS[i].total,FS[i].total);
	}
	fprintf(Output,",%d,%d,%d\n",CI.NonRedTotal,CI.UniqueTotal,CI.similarTotal);
	fprintf(Output1,",%d,%d,%d\n",CI.NonRedTotal,CI.UniqueTotal,CI.similarTotal);


	//-----Orphan genes-----
	fprintf(Output,"Orphan genes");
	fprintf(Output1,"Orphan genes");
	fprintf(Data,"Orphan genes");

	for(i=0; i<FS.size(); i++)
	{
		fprintf(Output,",%d (%.2f%%)",FS[i].HypoPro,(double)FS[i].HypoPro/FS[i].total*100);
		fprintf(Output1,",%d (%.2f%%),%d (%.2f%%)",FS[i].HypoPro,(double)FS[i].HypoPro/FS[i].total*100,(FS[i].HypoPro-FS[i].HypoProConsesus),(double)(FS[i].HypoPro-FS[i].HypoProConsesus)/FS[i].total*100);
		fprintf(Data,",%d",FS[i].HypoPro);
	}

	fprintf(Output,",%d (%.2f%%),%d (%.2f%%),%d (%.2f%%)\n",CI.NonRedHypo,(double)CI.NonRedHypo/CI.NonRedTotal*100,CI.UniqueHypo,(double)CI.UniqueHypo/CI.UniqueTotal*100,CI.similarHypo,(double)CI.similarHypo/CI.similarTotal*100);
	fprintf(Output1,",%d (%.2f%%),%d (%.2f%%),%d (%.2f%%)\n",CI.NonRedHypo,(double)CI.NonRedHypo/CI.NonRedTotal*100,CI.UniqueHypo,(double)CI.UniqueHypo/CI.UniqueTotal*100,CI.similarHypo,(double)CI.similarHypo/CI.similarTotal*100);
	fprintf(Data,",%d\n",CI.NonRedHypo);


	//-----Functional total-----
	fprintf(Output,"Functional genes");
	fprintf(Output1,"Functional genes");
	fprintf(Data,"Functional genes");

	for(i=0; i<FS.size(); i++)
	{
		fprintf(Output,",%d (%.2f%%)",FS[i].NonHypoGeneWithSymbol+FS[i].NonHypoGeneWithoutSymbol,(double)(FS[i].NonHypoGeneWithSymbol+FS[i].NonHypoGeneWithoutSymbol)/FS[i].total*100);
		fprintf(Output1,",%d (%.2f%%),%d (%.2f%%)",FS[i].NonHypoGeneWithSymbol+FS[i].NonHypoGeneWithoutSymbol,(double)(FS[i].NonHypoGeneWithSymbol+FS[i].NonHypoGeneWithoutSymbol)/FS[i].total*100,(FS[i].NonHypoGeneWithSymbol+FS[i].NonHypoGeneWithoutSymbol+FS[i].HypoProConsesus),(double)(FS[i].NonHypoGeneWithSymbol+FS[i].NonHypoGeneWithoutSymbol+FS[i].HypoProConsesus)/FS[i].total*100);
		fprintf(Data,",%d",FS[i].NonHypoGeneWithSymbol+FS[i].NonHypoGeneWithoutSymbol);
	}
	fprintf(Output,",%d (%.2f%%),%d (%.2f%%),%d (%.2f%%)\n",CI.NonRedNonHypo,(double)CI.NonRedNonHypo/CI.NonRedTotal*100,CI.UniqueNonHypo,(double)CI.UniqueNonHypo/CI.UniqueTotal*100,CI.similarNonHypo,(double)CI.similarNonHypo/CI.similarTotal*100);
	fprintf(Output1,",%d (%.2f%%),%d (%.2f%%),%d (%.2f%%)\n",CI.NonRedNonHypo,(double)CI.NonRedNonHypo/CI.NonRedTotal*100,CI.UniqueNonHypo,(double)CI.UniqueNonHypo/CI.UniqueTotal*100,CI.similarNonHypo,(double)CI.similarNonHypo/CI.similarTotal*100);
	fprintf(Data,",%d\n",CI.NonRedNonHypo);

	//-----Functional Conserved-----
	fprintf(Output,"Conserved (non-hypothetical product)");
	for(i=0; i<FS.size(); i++)
	{
		fprintf(Output,",%d",FS[i].ConservedPro);
	}
	fprintf(Output,"\n");

	//-----Functional with gene symbols-----
	fprintf(Output,"non-hypothetical genes with gene symbols");
	for(i=0; i<FS.size(); i++)
	{
		fprintf(Output,",%d",FS[i].NonHypoGeneWithSymbol);
	}
	fprintf(Output,"\n");

	//-----Functional without gene symbols-----
	fprintf(Output,"non-hypothetical genes without gene symbols");
	for(i=0; i<FS.size(); i++)
	{
		fprintf(Output,",%d",FS[i].NonHypoGeneWithoutSymbol);
	}
	fprintf(Output,"\n");

	//-----Significant Overlap-----
	fprintf(Output,"Significant Overlapping genes");
	for(i=0; i<FS.size(); i++)
	{
		fprintf(Output,",%d",FS[i].SignificantOverlaps);
	}
	fprintf(Output,"\n");


	//-----short Overlap-----
	fprintf(Output,"Short Overlapping genes");
	for(i=0; i<FS.size(); i++)
	{
		fprintf(Output,",%d",FS[i].ShortOverlaps);
	}
	fprintf(Output,"\n");


	//-----total Overlap-----
	fprintf(Output,"Total overlapping genes");
	for(i=0; i<FS.size(); i++)
	{
		fprintf(Output,",%d",FS[i].ShortOverlaps+FS[i].SignificantOverlaps);
	}
	fprintf(Output,"\n");

	//-----total Discontiguous genes-----
	fprintf(Output,"Discontiguous genes");
	for(i=0; i<FS.size(); i++)
	{
		fprintf(Output,",%d",FS[i].discontiguousGenes);
	}
	fprintf(Output,"\n");

//	//-----total frameshifted genes-----
//	fprintf(Output,"Frameshifted genes");
//	for(i=0; i<FS.size(); i++)
//	{
//		fprintf(Output,",%d",FS[i].frameshifttedGenes);
//	}
	fprintf(Output,"\n\n\n");

	//+++++++++++++++++Complement individual AMs+++++++++++++++++++++

	//-----Annotation labels-----
	fprintf(Output,"Annotation Features");

	for(i=0; i<FS.size(); i++)
	{
		fprintf(Output,",%s Original,%s Complemented by other AMs",FS[i].Label,FS[i].Label);
	}
	fprintf(Output,"\n");


	//-----Orphan genes-----
	fprintf(Output,"Orphan genes");

	for(i=0; i<FS.size(); i++)
	{
		fprintf(Output,",%d (%.2f%%),%d (%.2f%%)",FS[i].HypoPro,(double)FS[i].HypoPro/FS[i].total*100,(FS[i].HypoPro-FS[i].HypoProConsesus),(double)(FS[i].HypoPro-FS[i].HypoProConsesus)/FS[i].total*100);
	}

	fprintf(Output,"\n");


	//-----Functional total-----
	fprintf(Output,"Functional genes");

	for(i=0; i<FS.size(); i++)
	{
		fprintf(Output,",%d (%.2f%%),%d (%.2f%%)",FS[i].NonHypoGeneWithSymbol+FS[i].NonHypoGeneWithoutSymbol,(double)(FS[i].NonHypoGeneWithSymbol+FS[i].NonHypoGeneWithoutSymbol)/FS[i].total*100,(FS[i].NonHypoGeneWithSymbol+FS[i].NonHypoGeneWithoutSymbol+FS[i].HypoProConsesus),(double)(FS[i].NonHypoGeneWithSymbol+FS[i].NonHypoGeneWithoutSymbol+FS[i].HypoProConsesus)/FS[i].total*100);
	}
	fprintf(Output,"\n\n\n");


	if(strcmp(argv[4],"-r")==0)
	{
		//****************************Table 2****************************
		char OutputName2[1000];
		strcpy(OutputName2,WebDir);
		strcat(OutputName2,"Table2.csv");
		FILE* Output2; //Table2
		Output2 = fopen(OutputName2, "w"); //will contain data for google chart table2
		if(Output2==NULL)
		{
			printf("Cannot open the %s file\n",OutputName2);
			return 0;
		}


		fprintf(Output,"Gene calls");
		fprintf(Output2,"Gene calls");

		for(i=0; i<B.size(); i++)
		{
			fprintf(Output,",Genes annotated by %s,%% of %s genes",B[i].Stat.Label,FS[0].Label);
			fprintf(Output2,",Genes annotated by %s,%% of %s genes",B[i].Stat.Label,FS[0].Label);
		}
		fprintf(Output,"\n");
		fprintf(Output2,"\n");

		fprintf(Output,"Detected identical");
		fprintf(Output2,"Detected identical");
		for(i=0; i<B.size(); i++)
		{
			fprintf(Output,",%d (CDS= %d rRNA= %d tRAN= %d ncRNA= %d),%.2f%%",B[i].Comp.ExactGene,B[i].Comp.ExactCDS,B[i].Comp.ExactrRNA,B[i].Comp.ExacttRNA,B[i].Comp.ExactncRNA,(double)B[i].Comp.ExactGene/FS[0].total*100);
			fprintf(Output2,",%d (CDS= %d rRNA= %d tRAN= %d ncRAN= %d),%.2f%%",B[i].Comp.ExactGene,B[i].Comp.ExactCDS,B[i].Comp.ExactrRNA,B[i].Comp.ExacttRNA,B[i].Comp.ExactncRNA,(double)B[i].Comp.ExactGene/FS[0].total*100);
		}
		fprintf(Output,"\n");
		fprintf(Output2,"\n");

		fprintf(Output,"Detected similar");
		fprintf(Output2,"Detected similar");
		for(i=0; i<B.size(); i++)
		{
			fprintf(Output,",%d (CDS= %d rRNA= %d tRAN= %d ncRAN= %d),%.2f%%",B[i].Comp.SimilarGene,B[i].Comp.SimilarCDS,B[i].Comp.SimilarrRNA,B[i].Comp.SimilartRNA,B[i].Comp.SimilarncRNA,(double)B[i].Comp.SimilarGene/FS[0].total*100);
			fprintf(Output2,",%d (CDS= %d rRNA= %d tRAN= %d ncRAN= %d),%.2f%%",B[i].Comp.SimilarGene,B[i].Comp.SimilarCDS,B[i].Comp.SimilarrRNA,B[i].Comp.SimilartRNA,B[i].Comp.SimilarncRNA,(double)B[i].Comp.SimilarGene/FS[0].total*100);
		}
		fprintf(Output,"\n");
		fprintf(Output2,"\n");

		fprintf(Output,"FN - Short overlap");
		fprintf(Output2,"FN - Short overlap");
		for(i=0; i<B.size(); i++)
		{
			fprintf(Output,",%d,%.2f%%",B[i].Comp.UniqueGeneWithOverlap1,(double)B[i].Comp.UniqueGeneWithOverlap1/FS[0].total*100);
			fprintf(Output2,",%d,%.2f%%",B[i].Comp.UniqueGeneWithOverlap1,(double)B[i].Comp.UniqueGeneWithOverlap1/FS[0].total*100);
		}
		fprintf(Output,"\n");
		fprintf(Output2,"\n");

		fprintf(Output,"FN - No overlap");
		fprintf(Output2,"FN - No overlap");
		for(i=0; i<B.size(); i++)
		{
			fprintf(Output,",%d,%.2f%%",B[i].Comp.UniqueGene1,(double)B[i].Comp.UniqueGene1/FS[0].total*100);
			fprintf(Output2,",%d,%.2f%%",B[i].Comp.UniqueGene1,(double)B[i].Comp.UniqueGene1/FS[0].total*100);
		}
		fprintf(Output,"\n");
		fprintf(Output2,"\n");


		fprintf(Output,"FP - Short overlap");
		fprintf(Output2,"FP - Short overlap");
		for(i=0; i<B.size(); i++)
		{
			fprintf(Output,",%d,",B[i].Comp.UniqueGeneWithOverlap2);
			fprintf(Output2,",%d,",B[i].Comp.UniqueGeneWithOverlap2);
		}
		fprintf(Output,"\n");
		fprintf(Output2,"\n");


		fprintf(Output,"FP - No overlap");
		fprintf(Output2,"FP - No overlap");
		for(i=0; i<B.size(); i++)
		{
			fprintf(Output,",%d,",B[i].Comp.UniqueGene2);
			fprintf(Output2,",%d,",B[i].Comp.UniqueGene2);
		}
		fprintf(Output,"\n");
		fprintf(Output2,"\n");

		fprintf(Output,"Total Reference");
		for(i=0; i<B.size(); i++)
		{
			fprintf(Output,",%d,",B[i].Comp.ExactGene+B[i].Comp.SimilarGene+B[i].Comp.UniqueGene1+B[i].Comp.UniqueGeneWithOverlap1);
		}
		fprintf(Output,"\n");

		fprintf(Output,"Total Annotation");
		for(i=0; i<B.size(); i++)
		{
			fprintf(Output,",%d,",B[i].Comp.ExactGene+B[i].Comp.SimilarGene+B[i].Comp.UniqueGene2+B[i].Comp.UniqueGeneWithOverlap2);
		}
		fprintf(Output,"\n");

		fprintf(Output,"Similarity score");
		fprintf(Output2,"Similarity score");
		for(i=0; i<B.size(); i++)
		{
			fprintf(Output,",,%.2f%%",(double)(B[i].Comp.SimilarGene+B[i].Comp.ExactGene)/(FS[0].total+B[i].Stat.total)*2*100);
			fprintf(Output2,",,%.2f%%",(double)(B[i].Comp.SimilarGene+B[i].Comp.ExactGene)/(FS[0].total+B[i].Stat.total)*2*100);
		}
		fprintf(Output,"\n\n\n");
		fprintf(Output2,"\n");

	    fclose(Output2);

	}


	//**********Closing**********

	free(path);
	fclose(Output);
    fclose(Output1);
	fclose(Data);

	return 0;
}//end of main


//---------------------------------------Functions Definitions-----------------------------------------

//++++++++++Definition of ParseGenBankFile function++++++++++
FileStat ParseGenBankFile(FILE* File)
{
	char *line= (char*) calloc(10000,sizeof(char));
	char *line2= (char*) calloc(10000,sizeof(char));
	char *tmp= (char*) calloc(1000,sizeof(char));

	string str,sLocation,sNote;
	FileStat fileStat={};
	int i=-1, geneFlag=0, countProduct=0, f=0, pchCount, LocusFlag=0, LocusTagFlag=0, FrameFlag=0,z; //newGeneFlag=0, genef=0, removedGeneFlag=0;
	unsigned int n,m;
	GeneLocation x={};// y={};

	while(!feof(File) || LocusFlag==1)
	{
		if(LocusFlag==0)
			fgets(line, 100, File);

		else
		{
			strcpy(line,line2);
			LocusFlag=0;
		}

		if(strncmp (line,"LOCUS",5) == 0) //all genes in this locus
		{
			//use locus name as a part of gene id
			//to use name and length make if(pchCount<4)
			char * pch;
			char *geneid= (char*) calloc(100,sizeof(char));
			pchCount=0;

			pch = strtok (line," ");
			pchCount++;

			while (pch != NULL)
			{
				pch = strtok (NULL, " ");
			    pchCount++;

			    if(pchCount<3)
			    {
			    	strcat(geneid,pch);
			    }

			    else
			    	break;

			 }//end while (pch != NULL)


			while(!feof(File) && LocusFlag==0) //all genes in the same locus
			{
				fgets(line2, 100, File);

				if(strncmp (line2,"LOCUS",5) == 0 && LocusFlag==0)
				{
					LocusFlag=1;
					//create empty record for the locus that has no genes
					i++;
					fileStat.Info.push_back(Gene());

					strcpy(fileStat.Info[i].LocusName,geneid);
					strcpy(fileStat.Info[i].id,geneid);
					strcpy(fileStat.Info[i].ProductName,"This LOCUS has no genes");
					strcpy(fileStat.Info[i].type,"-");
					fileStat.Info[i].gl.beg=0;
					fileStat.Info[i].gl.end=0;
					strcpy(fileStat.Info[i].ConAnno,"-");
					strcpy(fileStat.Info[i].ConAnnoLabels,"-");
					strcpy(fileStat.Info[i].strand,".");
					strcpy(fileStat.Info[i].frame,".");
					strcpy(fileStat.Info[i].frameStat,"-");
					strcpy(fileStat.Info[i].discontStat,"-");
					fileStat.Info[i].hypoFlag=0;
					strcpy(fileStat.Info[i].overlapStat,"-");
					strcpy(fileStat.Info[i].Stat,"-");
				}
//++++++++++++++++++++++++++++++++++++++++++++++++++++++++++++++++++++++++++++++++Check the case of pseudo genes++++++++++++++++++++++++++++++++++++++++++++++++++++++++++++++++++++++++++++++++
				//Note: we didn't consider gene as a breaking point because of pseudo genes
				while(strncmp (&line2[5],"CDS",3)==0 || strncmp (&line2[5],"rRNA",4) == 0 || strncmp (&line2[5],"tRNA",4) == 0 || strncmp (&line2[5],"ncRNA",5) == 0) //genes of the same locus
				{
					//new gene element
					fileStat.total++;
					i++;
					fileStat.Info.push_back(Gene()); //new element in the vector
					LocusTagFlag=0;
					FrameFlag=0;

					//Locus name
					strcat(fileStat.Info[i].LocusName,geneid);

					fileStat.Info[i].Stat[0]='\0';
					fileStat.Info[i].overlapStat[0]='\0';

					x=FindGeneLocation(line2);
					fileStat.Info[i].gl=x;

					if(fileStat.Info[i].gl.discontiguous==1)
					{
						strcat(fileStat.Info[i].discontStat,"yes ");
						fileStat.discontiguousGenes++;
					}
					else
						strcpy(fileStat.Info[i].discontStat,"no ");

					sLocation=fileStat.Info[i].gl.location;

					if(sLocation.find("complement") == std::string::npos)
						strcat(fileStat.Info[i].strand,"+");
					else
						strcat(fileStat.Info[i].strand,"-");

					//complete gene id
					strcpy(fileStat.Info[i].id,geneid);
					strcat(fileStat.Info[i].id,":");
					strcat(fileStat.Info[i].id,fileStat.Info[i].gl.location);


					if(strncmp (&line2[5],"CDS",3) == 0)
					{
						fileStat.CDS++;
						strcat(fileStat.Info[i].type,"CDS");
						strcat(fileStat.Info[i].id,":");
						strcat(fileStat.Info[i].id,"CDS");
					}

					if(strncmp (&line2[5],"tRNA",4) == 0)
					{
						fileStat.tRNA++;
						strcat(fileStat.Info[i].type,"tRNA");
						strcat(fileStat.Info[i].id,":");
						strcat(fileStat.Info[i].id,"tRNA");
					}

					if(strncmp (&line2[5],"rRNA",4) == 0)
					{
						fileStat.rRNA++;
						strcat(fileStat.Info[i].type,"rRNA");
						strcat(fileStat.Info[i].id,":");
						strcat(fileStat.Info[i].id,"rRNA");
					}

					if(strncmp (&line2[5],"ncRNA",5) == 0)
					{
						fileStat.ncRNA++;
						strcat(fileStat.Info[i].type,"ncRNA");
						strcat(fileStat.Info[i].id,":");
						strcat(fileStat.Info[i].id,"ncRNA");
					}

					while(!feof(File) || f==1) //single gene information "Product name"
					{
						if(f==0)
							fgets(line2, 100, File);
						else
						{
							strcpy(line2,tmp);
							f=0;
						}

						if(strncmp (&line2[5],"CDS",3)==0 || strncmp (&line2[5],"rRNA",4) == 0 || strncmp (&line2[5],"ncRNA",5) == 0 || strncmp (&line2[5],"tRNA",4) == 0 || strncmp (&line2[5],"gene",4)==0)
							break;

						if(strncmp (line2,"LOCUS",5) == 0)
						{
							LocusFlag=1;
							break;
						}


						if(strncmp(&line2[21],"/locus_tag",10) == 0 && LocusTagFlag==0)
						{
							strncat(fileStat.Info[i].LocusTag,&line2[32],strlen(line2)-33);
							fileStat.Info[i].LocusTag[strlen(fileStat.Info[i].LocusTag)]='\0';
							LocusTagFlag=1;
						}

						if(strncmp(&line2[21],"/gene",5) == 0) //gene symbol
						{
							geneFlag=1;
						}

						if(strncmp(fileStat.Info[i].type,"CDS",3)==0 && strncmp(&line2[21],"/pseudo",7) == 0) //pseudo gene
						{
							fileStat.frameshiftPseudoGenes++;
							fileStat.Info[i].pseudoFrameshiftFlag++;
							strcat(fileStat.Info[i].type,"-pseudo");
							strcat(fileStat.Info[i].frameStat,"yes ");
//							strcat(fileStat.Info[i].id,":");
//							strcat(fileStat.Info[i].id,"pseudo");
						}

						if(strncmp(&line2[21],"/codon_start=",13) == 0 && FrameFlag==0) //frame/phase for gff format
						{
							z=atoi(&line2[34])-1;
							sprintf(fileStat.Info[i].frame,"%d",z); //convert z (int) to fileStat.Info[i].frame (char)
							FrameFlag=1;
						}

						if(strncmp(fileStat.Info[i].type,"CDS",3)==0 && strncmp(&line2[21],"/note",5) == 0)
						{
							while(!feof(File))
							{
								fgets(tmp, 100, File);
								if(tmp[21]=='/' || tmp[5]!=' ' || tmp[0]!=' ') //not a continuous line for /note
								{
									f=1;
									break;
								}
								else //a continuous line for /product
								{
									m=strlen(line2)-1;
									n=21; //because of spaces at the beginning
									line2[m]=' '; //remove carriage return
									m++;

									while(n<strlen(tmp))
									{
										line2[m]=tmp[n];
										m++;
										n++;
									}

									line2[m]='\0';
								}

								sNote=line2;

								if(sNote.find("frameshift") != std::string::npos)
								{
									strcat(fileStat.Info[i].type,"-frameshift");
									strcat(fileStat.Info[i].frameStat,"yes ");
									fileStat.Info[i].pseudoFrameshiftFlag++;
									fileStat.frameshiftPseudoGenes++;
								}

							}
						}//end if note line

						if(strncmp(&line2[21],"/product",8) == 0)
						{
							countProduct++;

							//find if the product name line over many lines
							while(!feof(File))
							{
								fgets(tmp, 100, File);

								if(tmp[21]=='/' || tmp[5]!=' ' || tmp[0]!=' ') //not a continuous line for /product
								{
									f=1;
									break;
								}
								else //a continuous line for /product
								{
									m=strlen(line2)-1;
									n=21; //because of spaces at the beginning
									line2[m]=' '; //remove carriage return
									m++;

									while(n<strlen(tmp))
									{
										line2[m]=tmp[n];
										m++;
										n++;
									}

									line2[m]='\0';
								}
							}

							strncat(fileStat.Info[i].ProductName,&line2[30],strlen(line2)-31); //no spaces no /product=
							strcat(fileStat.Info[i].ProductName," ");
							fileStat.Info[i].ProductName[strlen(fileStat.Info[i].ProductName)-1]='\0';

						}//end if product line

					}//end while single gene information

					//convert to lower case
					str=tolower(fileStat.Info[i].ProductName);

					if(str.find("hypothetical") == std::string::npos && str.find("putative protein") == std::string::npos && str.find("putative gene") )
					{
						if(str.find("unknown") != std::string::npos || str.find("conserved") != std::string::npos)
						{
							fileStat.Info[i].hypoFlag = 2;
							fileStat.ConservedPro++;
						}

						if(geneFlag==1)
						{
							geneFlag=0; //reset geneFlag
							fileStat.NonHypoGeneWithSymbol++;

						}
						else
						{
								fileStat.NonHypoGeneWithoutSymbol++;
						}
					}
					else
					{
						fileStat.HypoPro++;
						strcat(fileStat.Info[i].type,"-hypothetical");
						fileStat.Info[i].hypoFlag = 1;
					}

					//check if the gene has a frame/phase
					if(FrameFlag==0)
						strcat(fileStat.Info[i].frame,".");

				}//end while genes of the same locus

			}// end while next locus
			free(geneid);
		}// end if LOCUS
	}//end outer while

//	printf("\n products=%d\n CDS=%d\n tRNA=%d\n rRNA=%d\n Orphan proteins (Hypothetical product)=%d\n Conserved (non-Hypothetical product)=%d\n Non-Hypothetical genes with gene symbols=%d\n Non-Hypothetical genes without gene symbols=%d\n Functional proteins=%d\n Total genes=%d\n", countProduct, fileStat.CDS, fileStat.tRNA, fileStat.rRNA, fileStat.HypoPro, fileStat.ConservedPro, fileStat.NonHypoGeneWithSymbol, fileStat.NonHypoGeneWithoutSymbol, fileStat.NonHypoGeneWithSymbol+fileStat.NonHypoGeneWithoutSymbol, fileStat.total);

	free(line);
	free(line2);
	free(tmp);

	return fileStat;
}

//++++++++++Definition of FindGeneLocation function++++++++++

GeneLocation FindGeneLocation(char * line)
{
/*ftp://ftp.ncbi.nih.gov/genbank/gbrel.txt
Location descriptors can be one of the following:

1. A single base;
2. A contiguous span of bases;
3. A site between two bases;
4. A single base chosen from a range of bases;
5. A single base chosen from among two or more specified bases;
6. A joining of sequence spans;
7. A reference to an entry other than the one to which the feature
belongs (i.e., a remote entry), followed by a location descriptor
referring to the remote sequence;*/

	GeneLocation gene={};
	strncat(gene.location,&line[21],strlen(line)-22);

	char num[15];
	int j, flag=0;
	unsigned int i=0;

	while(i<strlen(line))
	{
		if(isdigit(line[i])==false)
			i++;

		else
		{
			j=0;
			flag++;

			while(isdigit(line[i]))
			{
				num[j]=line[i];
				j++;
				i++;
			}

			num[j]='\0';

			if(flag==1)
			{
				gene.beg=atoi(num);
			}
			else if(flag>1)
			{
				gene.end=atoi(num);

				if(flag>2)
					gene.discontiguous=1;
				else
					gene.discontiguous=0;
			}
		}
	}

	return gene;
}

//++++++++++Definition of tolower function++++++++++

string tolower(char * line)
{
	int i=0;
	string str;

	while (line[i]!='\0')
	{
		line[i]=tolower(line[i]);
	    i++;
	}

	str=line;

	return str;
}


//++++++++++++++Definition of CheckOverlaps function++++++++++++

void CheckOverlaps( struct FileStat *Stat, FILE* Overlap, float offsetPer)
{
	//based on percentage of overlapping area
	unsigned int i, j;
	int length1,length2,offset;

	for(i=0; i<Stat->Info.size(); i++)
	{

		for(j=0; j<Stat->Info.size(); j++)
		{
			//http://answers.yahoo.com/question/index?qid=20110308180138AAYHSTH
			//We will check overlap just in case of contiguous genes
			if(Stat->Info[i].gl.discontiguous==0 && Stat->Info[j].gl.discontiguous==0)
			{
				//same gene
				if((Stat->Info[i].gl.end==Stat->Info[j].gl.end) && (Stat->Info[i].gl.beg==Stat->Info[j].gl.beg))
					continue;

				//no overlap
				else if((Stat->Info[i].gl.beg >= Stat->Info[j].gl.end)||(Stat->Info[j].gl.beg >= Stat->Info[i].gl.end))
					continue;

				//overlap
				else if(Stat->Info[i].gl.beg < Stat->Info[j].gl.end && Stat->Info[j].gl.beg < Stat->Info[i].gl.end)
				{
					//find length of the gene in B file
					length1= Stat->Info[i].gl.end - Stat->Info[i].gl.beg;
					length2= Stat->Info[j].gl.end - Stat->Info[j].gl.beg;

					//find which gene is shorter and calculate the offset out of it

					if(length1<length2)
						offset=(int)round((float)length1*offsetPer);
					else
						offset=(int)round((float)length2*offsetPer);

					//significant overlap
					if( (abs(Stat->Info[i].gl.end-Stat->Info[j].gl.end) <= offset) && (abs(Stat->Info[i].gl.beg-Stat->Info[j].gl.beg) <= offset) )
					{
						//check strand
						if(strcmp(Stat->Info[i].strand,Stat->Info[j].strand)==0)
						{
							if(Stat->Info[i].overlapStat[0]=='\0')
								strcpy(Stat->Info[i].overlapStat,"Significant overlap to ");
							else
								strcat(Stat->Info[i].overlapStat," and Significant overlap to ");


							if(Stat->Info[j].LocusTag[0]=='\0') //in case there is no locus tag
								strcat(Stat->Info[i].overlapStat,Stat->Info[j].id);
							else
								strcat(Stat->Info[i].overlapStat,Stat->Info[j].LocusTag);

							Stat->SignificantOverlaps++;

						}//if strand is the same
					}//end of significant overlap

					//short overlap
					else
					{
						//check strand
						if(strcmp(Stat->Info[i].strand,Stat->Info[j].strand)==0)
						{
							if(Stat->Info[i].overlapStat[0]=='\0')
								strcpy(Stat->Info[i].overlapStat,"Short overlap to ");
							else
								strcat(Stat->Info[i].overlapStat," and Short overlap to ");

							if(Stat->Info[j].LocusTag[0]=='\0')//in case there is no locus tag
								strcat(Stat->Info[i].overlapStat,Stat->Info[j].id);
							else
								strcat(Stat->Info[i].overlapStat,Stat->Info[j].LocusTag);

							Stat->ShortOverlaps++;


						}//same strand
					}//short overlap

				}//if overlap
				fprintf(Overlap,"%s\t%s\t%s\t%s\t%ld\t%ld\t%s\t%s\n",Stat->Info[i].id,Stat->Info[i].LocusTag,Stat->Info[i].ProductName,Stat->Info[i].type,Stat->Info[i].gl.beg,Stat->Info[i].gl.end,Stat->Info[i].discontStat,Stat->Info[i].overlapStat);
				fprintf(Overlap,"%s\t%s\t%s\t%s\t%ld\t%ld\t%s\n\n",Stat->Info[j].id,Stat->Info[j].LocusTag,Stat->Info[j].ProductName,Stat->Info[j].type,Stat->Info[j].gl.beg,Stat->Info[j].gl.end,Stat->Info[j].discontStat);

			}//end if (contiguous gene)

		}//end for j

	}//end for i

}

//++++++++++++++Definition of FindingConsensus function++++++++++++

ConsInfo FindingConsensus(vector<FileStat> &FS,char* AnnoDir, char* ConDir, char* GenomeShortName, map<int,char*> labels, float offsetPer)
{
	ConsInfo CI={};

	//Generate detailed result in which each gene exist in which files
	printf ("\nGenerating Extended and Extended Union annotations from different AMs for [%s]  ...\n", GenomeShortName);
	unsigned int i,j,x,y;
	int flag=0,m,length1,length2,offset,found=0,IDsFlag,f,a,b,c,longest;//FPflag=0;

	//loop through all files to collect information about each gene is similar to which genes in other files
	for(i=0; i<FS.size(); i++)
	{
		//loop through all genes in file i
		for(x=0; x<FS[i].Info.size(); x++)
		{
			FS[i].Info[x].similarGene[i+1]=FS[i].Info[x];

			//Find the length of the gene in i file
			length1= FS[i].Info[x].gl.end - FS[i].Info[x].gl.beg;

			//loop through all other files
			for(j=0; j<FS.size(); j++)
			{
				if(i==j)
					continue;

				//loop through all genes in file j .. Finding similar genes
				for(y=0; y<FS[j].Info.size(); y++)
				{
					//*****************************************************************************************************************************************************************************************************************************
					//check the case if they are discontiguous genes
					//1. compare locus name
					if(strcmp(FS[i].Info[x].LocusName,FS[j].Info[y].LocusName)==0)
					{
						found=1;

						//2. compare strand
						if(strcmp(FS[i].Info[x].strand,FS[j].Info[y].strand)==0)
						{
							length2= FS[j].Info[y].gl.end - FS[j].Info[y].gl.beg;

							//find which gene is shorter and calculate the offset out of it
							if(length1<length2)
								offset=(int)round((float)length1*offsetPer);
							else
								offset=(int)round((float)length2*offsetPer);

							if( (abs(FS[i].Info[x].gl.beg-FS[j].Info[y].gl.beg) <= offset) && (abs(FS[i].Info[x].gl.end-FS[j].Info[y].gl.end) <= offset))
							{
								if(strncmp(FS[i].Info[x].type,"CDS",3)==0 && strncmp(FS[j].Info[y].type,"CDS",3)==0)
								{
									if(abs(FS[i].Info[x].gl.beg - FS[j].Info[y].gl.beg)%3==0) //same frame
									{
										FS[i].Info[x].similarGene[j+1]=FS[j].Info[y];
										break;
									}//end same frame
									else
									{
										if(length1<length2)
										{
//											printf("length1=%d\tframeStat=%s\n",length1,FS[i].Info[x].frameStat);
//											printf("In consensus derivation (Similar): frameshifted gene %s in %s from %s in %s\t difference=%ld\t%%3=%ld\n",FS[i].Info[x].id,FS[i].Label,FS[j].Info[y].id,FS[j].Label,abs(FS[i].Info[x].gl.beg - FS[j].Info[y].gl.beg),abs(FS[i].Info[x].gl.beg - FS[j].Info[y].gl.beg)%3);

											if(strncmp(FS[i].Info[x].frameStat,"yes",3)!=0)
											{
												strcat(FS[i].Info[x].frameStat,"yes");
												FS[i].frameshiftPseudoGenes++;
											}
										}
										else
										{
//											printf("length2=%d\tframeStat=%s\n",length2,FS[j].Info[y].frameStat);
//											printf("In consensus derivation (Similar): frameshifted gene %s in %s from %s in %s\t difference=%ld\t%%3=%ld\n",FS[j].Info[y].id,FS[j].Label,FS[i].Info[x].id,FS[i].Label,abs(FS[i].Info[x].gl.beg - FS[j].Info[y].gl.beg),abs(FS[i].Info[x].gl.beg - FS[j].Info[y].gl.beg)%3);

											if(strncmp(FS[j].Info[y].frameStat,"yes",3)!=0)
											{
												strcat(FS[j].Info[y].frameStat,"yes");
												FS[j].frameshiftPseudoGenes++;
											}
										}


									}

								}//end if CDS
								else
								{
									FS[i].Info[x].similarGene[j+1]=FS[j].Info[y];
									break;
								}
							}

						}//end same strand

					}//end same locus name

				}//all genes in j file

				if(found==0)
				{
					cout<<"\nCannot compare !\nPlease provide annotations with exactly the same locus name\n";
					exit (EXIT_FAILURE);
				}

			}//all other files

		}//all genes in i file

	}//all files


	//print similarity information in files and prepare VennDiagram_DetailedResult.txt
	char FileInfoName[1000]; //contains VennDiagram detailed info
	char ConsFileName2[1000]; //extended file name for EUA
	char ConsFileName3[1000]; //extended file name for EA
	char ConsFileName4[1000]; //extended file name for unique genes
	char ConsFileName5[1000]; //extended file name for clean genes
	char GffConsFileName2[1000]; //extended file name for EUA in gff format
	char GffConsFileName3[1000]; //extended file name for EA in gff format
	char GffConsFileName4[1000]; //extended file name for unique genes in gff format
	char GffConsFileName5[1000]; //extended file name for clean genes in gff format

	FILE* FileInfo;
	FILE* ConsFile2;
	FILE* ConsFile3;
	FILE* ConsFile4;
	FILE* ConsFile5;
	FILE* GffConsFile2;
	FILE* GffConsFile3;
	FILE* GffConsFile4;
	FILE* GffConsFile5;

	strcpy(FileInfoName,"VennDiagram_DetailedResult.txt");
	FileInfo = fopen(FileInfoName,"w");

	strcpy(ConsFileName2,ConDir);
	strcat(ConsFileName2,GenomeShortName);
	strcat(ConsFileName2,"_");
	strcat(ConsFileName2,"EUA.txt");

	strcpy(ConsFileName3,ConDir);
	strcat(ConsFileName3,GenomeShortName);
	strcat(ConsFileName3,"_");
	strcat(ConsFileName3,"EA.txt");

	strcpy(ConsFileName4,ConDir);
	strcat(ConsFileName4,GenomeShortName);
	strcat(ConsFileName4,"_");
	strcat(ConsFileName4,"Unique.txt");

	strcpy(ConsFileName5,ConDir);
	strcat(ConsFileName5,GenomeShortName);
	strcat(ConsFileName5,"_");
	strcat(ConsFileName5,"EUA_Clean.txt");

	strcpy(GffConsFileName2,ConDir);
	strcat(GffConsFileName2,GenomeShortName);
	strcat(GffConsFileName2,"_");
	strcat(GffConsFileName2,"EUA.gff");

	strcpy(GffConsFileName3,ConDir);
	strcat(GffConsFileName3,GenomeShortName);
	strcat(GffConsFileName3,"_");
	strcat(GffConsFileName3,"EA.gff");

	strcpy(GffConsFileName4,ConDir);
	strcat(GffConsFileName4,GenomeShortName);
	strcat(GffConsFileName4,"_");
	strcat(GffConsFileName4,"Unique.gff");

	strcpy(GffConsFileName5,ConDir);
	strcat(GffConsFileName5,GenomeShortName);
	strcat(GffConsFileName5,"_");
	strcat(GffConsFileName5,"EUA_Clean.gff");

	FileInfo = fopen(FileInfoName,"w");
	ConsFile2 = fopen(ConsFileName2,"w");
	ConsFile3 = fopen(ConsFileName3,"w");
	ConsFile4 = fopen(ConsFileName4,"w");
	ConsFile5 = fopen(ConsFileName5,"w");
	GffConsFile2 = fopen(GffConsFileName2,"w");
	GffConsFile3 = fopen(GffConsFileName3,"w");
	GffConsFile4 = fopen(GffConsFileName4,"w");
	GffConsFile5 = fopen(GffConsFileName5,"w");

	if(FileInfo==NULL)
	{
		printf("Cannot open the %s file\n",FileInfoName);
		exit (EXIT_FAILURE);
	}

	if(ConsFile2==NULL)
	{
		printf("Cannot open the %s file\n",ConsFileName2);
		exit (EXIT_FAILURE);
	}

	if(ConsFile3==NULL)
	{
		printf("Cannot open the %s file\n",ConsFileName3);
		exit (EXIT_FAILURE);
	}

	if(ConsFile4==NULL)
	{
		printf("Cannot open the %s file\n",ConsFileName4);
		exit (EXIT_FAILURE);
	}

	if(ConsFile5==NULL)
	{
		printf("Cannot open the %s file\n",ConsFileName5);
		exit (EXIT_FAILURE);
	}

	if(GffConsFile2==NULL)
	{
		printf("Cannot open the %s file\n",GffConsFileName2);
		exit (EXIT_FAILURE);
	}

	if(GffConsFile3==NULL)
	{
		printf("Cannot open the %s file\n",GffConsFileName3);
		exit (EXIT_FAILURE);
	}

	if(GffConsFile4==NULL)
	{
		printf("Cannot open the %s file\n",GffConsFileName4);
		exit (EXIT_FAILURE);
	}

	if(GffConsFile5==NULL)
	{
		printf("Cannot open the %s file\n",GffConsFileName5);
		exit (EXIT_FAILURE);
	}

	fprintf(ConsFile2,"Gene ID\tFound in\tNon-hypothetical Annotation\tWhich Annotation\tHypothetical Annotation\tWhich Annotation\n");
	fprintf(ConsFile3,"Gene ID\tFound in\tNon-hypothetical Annotation\tWhich Annotation\tHypothetical Annotation\tWhich Annotation\n");
	fprintf(ConsFile4,"Gene ID\tFound in\tNon-hypothetical Annotation\tWhich Annotation\tHypothetical Annotation\tWhich Annotation\n");
	fprintf(ConsFile5,"Gene ID\tFound in\tNon-hypothetical Annotation\tWhich Annotation\tHypothetical Annotation\tWhich Annotation\n");
	fprintf(GffConsFile2,"##gff-version 3\n");
	fprintf(GffConsFile3,"##gff-version 3\n");
	fprintf(GffConsFile4,"##gff-version 3\n");
	fprintf(GffConsFile5,"##gff-version 3\n");

	//loop through all annotation files
	for(i=0; i<FS.size(); i++)
	{
		//Printing similar extended file

		//loop through all genes in one file
		for(j=0; j<FS[i].Info.size();j++)
		{
			//to avoid printing duplicate
			map<int,Gene>::iterator it;
			it=FS[i].Info[j].similarGene.begin();
			if((it->first < i+1))
				continue;

			ConsRecord C={};

			if(FS[i].Info[j].similarGene.size() ==1) //unique
				flag=1;

			if(strncmp(FS[i].Info[j].type,"CDS",3)==0)
			{
				CI.similarCDS++;
				if(flag==0)
					CI.NonRedCDS++;
				else
					CI.UniqueCDS++;
			}

			else if(strncmp(FS[i].Info[j].type,"tRNA",4)==0)
			{
				CI.similartRNA++;
				if(flag==0)
					CI.NonRedtRNA++;
				else
					CI.UniquetRNA++;
			}

			else if(strncmp(FS[i].Info[j].type,"rRNA",4)==0)
			{
				CI.similarrRNA++;
				if(flag==0)
					CI.NonRedrRNA++;
				else
					CI.UniquerRNA++;
			}

			else if(strncmp(FS[i].Info[j].type,"ncRNA",4)==0)
			{
				CI.similarncRNA++;
				if(flag==0)
					CI.NonRedncRNA++;
				else
					CI.UniquencRNA++;
			}

			//put a flag to check the similarity between IDs to print the identical ones only once
			IDsFlag=1;

			it=FS[i].Info[j].similarGene.begin();
			for(c=1;c<FS[i].Info[j].similarGene.size();c++)
			{
				a=it->first;
				it=++it;
				b=it->first;

				if((FS[i].Info[j].similarGene[a].gl.beg==FS[i].Info[j].similarGene[b].gl.beg) && (FS[i].Info[j].similarGene[a].gl.end==FS[i].Info[j].similarGene[b].gl.end))
					IDsFlag++;

			}

			//In this for loop I can print all gff files informations
			f=0;
			for(it=FS[i].Info[j].similarGene.begin(); it!=FS[i].Info[j].similarGene.end(); ++it)
			{
				m=it->first;

				fprintf(FileInfo,"%d ",m);


				if(IDsFlag==FS[i].Info[j].similarGene.size()) //equal ids
				{
					if(C.id[0]=='\0')
						strcat(C.id,FS[i].Info[j].similarGene[m].id);
				}
				else
				{
					if(C.id[0]!='\0')
						strcat(C.id," || ");

					strcat(C.id,FS[i].Info[j].similarGene[m].id);
				}

				C.found.push_back(labels[m]);

				if(FS[i].Info[j].similarGene[m].hypoFlag==1)
				{
					if(C.HypoAnnoPipe[0]!='\0')
						strcat(C.HypoAnnoPipe," || ");

					strcat(C.HypoAnnoPipe,labels[m]);

					if(C.HypoAnno[0]!='\0')
						strcat(C.HypoAnno," || ");

					strcat(C.HypoAnno,FS[i].Info[j].similarGene[m].ProductName);
				}
				else
				{
					if(C.NonHypoAnnoPipe[0]!='\0')
						strcat(C.NonHypoAnnoPipe," || ");

					strcat(C.NonHypoAnnoPipe,labels[m]);

					if(C.NonHypoAnno[0]!='\0')
						strcat(C.NonHypoAnno," || ");

					strcat(C.NonHypoAnno,FS[i].Info[j].similarGene[m].ProductName);
				}

				if(FS[i].Info[j].similarGene[m].pseudoFrameshiftFlag!=0)
					C.pseudoFrameshift++;

				//+++++printing gff file format+++++
				//check ID repetition in the printing

				if(IDsFlag==FS[i].Info[j].similarGene.size() && f==0) //equal ids
				{
					f=1;
					fprintf(GffConsFile2,"%s\tGenBank\t%s\t%ld\t%ld\t.\t%s\t%s\tID=%s;",FS[i].Info[j].similarGene[m].LocusName,strtok(FS[i].Info[j].similarGene[m].type,"-"),FS[i].Info[j].similarGene[m].gl.beg,FS[i].Info[j].similarGene[m].gl.end,FS[i].Info[j].similarGene[m].strand,FS[i].Info[j].similarGene[m].frame,FS[i].Info[j].similarGene[m].id);

					if(C.pseudoFrameshift==0)
						fprintf(GffConsFile5,"%s\tGenBank\t%s\t%ld\t%ld\t.\t%s\t%s\tID=%s;",FS[i].Info[j].similarGene[m].LocusName,strtok(FS[i].Info[j].similarGene[m].type,"-"),FS[i].Info[j].similarGene[m].gl.beg,FS[i].Info[j].similarGene[m].gl.end,FS[i].Info[j].similarGene[m].strand,FS[i].Info[j].similarGene[m].frame,FS[i].Info[j].similarGene[m].id);


					if(flag==0) //not unique
						fprintf(GffConsFile3,"%s\tGenBank\t%s\t%ld\t%ld\t.\t%s\t%s\tID=%s;",FS[i].Info[j].similarGene[m].LocusName,strtok(FS[i].Info[j].similarGene[m].type,"-"),FS[i].Info[j].similarGene[m].gl.beg,FS[i].Info[j].similarGene[m].gl.end,FS[i].Info[j].similarGene[m].strand,FS[i].Info[j].similarGene[m].frame,FS[i].Info[j].similarGene[m].id);
					else //always single id will be here
					{
						fprintf(GffConsFile4,"%s\tGenBank-%s\t%s\t%ld\t%ld\t.\t%s\t%s\tID=%s;Product=%s",FS[i].Info[j].similarGene[m].LocusName,labels[m],strtok(FS[i].Info[j].similarGene[m].type,"-"),FS[i].Info[j].similarGene[m].gl.beg,FS[i].Info[j].similarGene[m].gl.end,FS[i].Info[j].similarGene[m].strand,FS[i].Info[j].similarGene[m].frame,FS[i].Info[j].similarGene[m].id,FS[i].Info[j].similarGene[m].ProductName);
						if(FS[i].Info[j].similarGene[m].LocusTag[0]!='\0')
							fprintf(GffConsFile4,";LocusTag(%s)=%s",labels[m],FS[i].Info[j].similarGene[m].LocusTag);
					}

					//frameshift and pseudo genes

				}
				else if(IDsFlag!=FS[i].Info[j].similarGene.size() && f==0) //not equal ids
				{
					//calculate the longest gene
					f=1;
					longest=0;
					map<int,Gene>::iterator it2;

					for(it2=FS[i].Info[j].similarGene.begin();it2!=FS[i].Info[j].similarGene.end(); ++it2)
					{
						a=it2->first;

						b=FS[i].Info[j].similarGene[a].gl.end-FS[i].Info[j].similarGene[a].gl.beg;
						if(b > longest)
						{
							longest=b;
							c=a; //save the index of the longest gene
						}
					}

					fprintf(GffConsFile2,"%s\tGenBank\t%s\t%ld\t%ld\t.\t%s\t%s\t",FS[i].Info[j].similarGene[c].LocusName,strtok(FS[i].Info[j].similarGene[m].type,"-"),FS[i].Info[j].similarGene[c].gl.beg,FS[i].Info[j].similarGene[c].gl.end,FS[i].Info[j].similarGene[c].strand,FS[i].Info[j].similarGene[c].frame);

					if(C.pseudoFrameshift==0)
						fprintf(GffConsFile5,"%s\tGenBank\t%s\t%ld\t%ld\t.\t%s\t%s\t",FS[i].Info[j].similarGene[c].LocusName,strtok(FS[i].Info[j].similarGene[m].type,"-"),FS[i].Info[j].similarGene[c].gl.beg,FS[i].Info[j].similarGene[c].gl.end,FS[i].Info[j].similarGene[c].strand,FS[i].Info[j].similarGene[c].frame);

					if(flag==0)
						fprintf(GffConsFile3,"%s\tGenBank\t%s\t%ld\t%ld\t.\t%s\t%s\t",FS[i].Info[j].similarGene[c].LocusName,strtok(FS[i].Info[j].similarGene[m].type,"-"),FS[i].Info[j].similarGene[c].gl.beg,FS[i].Info[j].similarGene[c].gl.end,FS[i].Info[j].similarGene[c].strand,FS[i].Info[j].similarGene[c].frame);

				}


				if(f==1)
				{
					if(IDsFlag!=FS[i].Info[j].similarGene.size())
					{
						fprintf(GffConsFile2,"ID(%s)=%s;",labels[m],FS[i].Info[j].similarGene[m].id);
						if(C.pseudoFrameshift==0)
							fprintf(GffConsFile5,"ID(%s)=%s;",labels[m],FS[i].Info[j].similarGene[m].id);
					}

					fprintf(GffConsFile2,"Product(%s)=%s;",labels[m],FS[i].Info[j].similarGene[m].ProductName);
					if(C.pseudoFrameshift==0)
						fprintf(GffConsFile5,"Product(%s)=%s;",labels[m],FS[i].Info[j].similarGene[m].ProductName);

					if(FS[i].Info[j].similarGene[m].LocusTag[0]!='\0')
					{
						fprintf(GffConsFile2,"LocusTag(%s)=%s;",labels[m],FS[i].Info[j].similarGene[m].LocusTag);
						if(C.pseudoFrameshift==0)
							fprintf(GffConsFile5,"LocusTag(%s)=%s;",labels[m],FS[i].Info[j].similarGene[m].LocusTag);
					}


					if(flag==0)
					{
						if(IDsFlag!=FS[i].Info[j].similarGene.size())
							fprintf(GffConsFile3,"ID(%s)=%s;",labels[m],FS[i].Info[j].similarGene[m].id);

						fprintf(GffConsFile3,"Product(%s)=%s;",labels[m],FS[i].Info[j].similarGene[m].ProductName);
						if(FS[i].Info[j].similarGene[m].LocusTag[0]!='\0')
							fprintf(GffConsFile3,"LocusTag(%s)=%s;",labels[m],FS[i].Info[j].similarGene[m].LocusTag);
					}


				}


			}

			fprintf(GffConsFile2,"\n");

			if(C.pseudoFrameshift==0)
				fprintf(GffConsFile5,"\n");

			if(flag==0)
				fprintf(GffConsFile3,"\n");
			else
				fprintf(GffConsFile4,"\n");

			fprintf(FileInfo,"\n");

			fprintf(ConsFile2,"%s\t",C.id);

			if(C.pseudoFrameshift==0)
				fprintf(ConsFile5,"%s\t",C.id);


			if(flag==0)
				fprintf(ConsFile3,"%s\t",C.id);
			else
				fprintf(ConsFile4,"%s\t",C.id);


			for(x=0; x<C.found.size(); x++)
			{
				fprintf(ConsFile2,"%s",C.found[x]);

				if(C.pseudoFrameshift==0)
					fprintf(ConsFile5,"%s",C.found[x]);

				if(flag==0)
					fprintf(ConsFile3,"%s",C.found[x]);
				else
					fprintf(ConsFile4,"%s",C.found[x]);

				if(x+1 != C.found.size())
				{
					fprintf(ConsFile2," & ");

					if(C.pseudoFrameshift==0)
						fprintf(ConsFile5," & ");

					if(flag==0)
						fprintf(ConsFile3," & ");
					else
						fprintf(ConsFile4," & ");

				}


			}

			fprintf(ConsFile2,"\t%s\t%s\t%s\t%s\n",C.NonHypoAnno,C.NonHypoAnnoPipe,C.HypoAnno,C.HypoAnnoPipe);

			if(C.pseudoFrameshift==0)
				fprintf(ConsFile5,"\t%s\t%s\t%s\t%s\n",C.NonHypoAnno,C.NonHypoAnnoPipe,C.HypoAnno,C.HypoAnnoPipe);


			if(flag==0)
				fprintf(ConsFile3,"\t%s\t%s\t%s\t%s\n",C.NonHypoAnno,C.NonHypoAnnoPipe,C.HypoAnno,C.HypoAnnoPipe);
			else
				fprintf(ConsFile4,"\t%s\t%s\t%s\t%s\n",C.NonHypoAnno,C.NonHypoAnnoPipe,C.HypoAnno,C.HypoAnnoPipe);


			//Filling Consensus_similar stats information
			if(C.NonHypoAnnoPipe[0]=='\0') //no function
			{
				CI.similarHypo++;
				CI.similarTotal++;

				if(flag==0)
				{
					CI.NonRedHypo++;
					CI.NonRedTotal++;
				}
				else
				{
					CI.UniqueHypo++;
					CI.UniqueTotal++;
				}

			}
			else
			{
				CI.similarNonHypo++;
				CI.similarTotal++;

				if(flag==0)
				{
					CI.NonRedNonHypo++;
					CI.NonRedTotal++;
				}
				else
				{
					CI.UniqueNonHypo++;
					CI.UniqueTotal++;
				}
			}

			if(C.pseudoFrameshift!=0)
			{
				CI.similarFramePseudo++;

				if(flag==0)
					CI.NonRedFramePseudo++;
				else
					CI.UniqueFramePseudo++;
			}

			C.id[0]='\0';
			C.HypoAnno[0]='\0';
			C.HypoAnnoPipe[0]='\0';
			C.NonHypoAnno[0]='\0';
			C.NonHypoAnnoPipe[0]='\0';
			C.pseudoFrameshift=0;
			C.found.clear();
			flag=0; //reset flag

		}

	}

	fclose(FileInfo);
	fclose(ConsFile2);
	fclose(ConsFile3);
	fclose(ConsFile4);
	fclose(ConsFile5);
	fclose(GffConsFile2);
	fclose(GffConsFile3);
	fclose(GffConsFile4);
	fclose(GffConsFile5);

	//*****************************************Individual extended improvement***************************************
	cout<<"\nTrying to transfer functional descriptions for hypothetical genes where one/many of other AMs are  able to provide functional description...\n";

	for(i=0; i<FS.size();i++)
	{
		char FileInfoName[1000]; //contains detailed info
		char FileInfoFPName[1000]; //contains detailed info
		FILE* FileInfo;
		FILE* FileInfoFP;

		strcpy(FileInfoName,AnnoDir);
		strcat(FileInfoName,GenomeShortName);
		strcat(FileInfoName,"_");
		strcat(FileInfoName,FS[i].Label);
		strcat(FileInfoName,"_genes.txt");

		strcpy(FileInfoFPName,AnnoDir);
		strcat(FileInfoFPName,GenomeShortName);
		strcat(FileInfoFPName,"_");
		strcat(FileInfoFPName,FS[i].Label);
		strcat(FileInfoFPName,"_PseudoFrameshiftGenes.txt");

		FileInfo = fopen(FileInfoName,"a+");
		FileInfoFP = fopen(FileInfoFPName,"w");

		if(FileInfo==NULL)
		{
			printf("Cannot open the %s file\n",FileInfoName);
			exit (EXIT_FAILURE);
		}

		//+++++Generating gff file format for the output+++++
		char GffFileInfoName[1000]; //contains detailed info in gff format
		FILE* GffFileInfo;

		strcpy(GffFileInfoName,AnnoDir);
		strcat(GffFileInfoName,GenomeShortName);
		strcat(GffFileInfoName,"_");
		strcat(GffFileInfoName,FS[i].Label);
		strcat(GffFileInfoName,"_genes.gff");

		GffFileInfo = fopen(GffFileInfoName,"a+");

		if(GffFileInfo==NULL)
		{
			printf("Cannot open the %s file\n",GffFileInfoName);
			exit (EXIT_FAILURE);
		}

		fprintf(FileInfo,"Gene ID\tLocus Tag\tProduct Name\tType\tStart\tStop\tExtended annotations\tWhich AM\tDiscontiguous\tFrameShiftted\tOverlapping Status\n");
		fprintf(FileInfoFP,"listing pseudo or frameshifted genes in %s annotation\n\n",FS[i].Label);
		fprintf(FileInfoFP,"Gene ID\tLocus Tag\tProduct Name\tType\tStart\tStop\n");
		fprintf(GffFileInfo,"##gff-version 3\n");

		for(x=0;x<FS[i].Info.size();x++)
		{
			//check if this gene is hypothetical
			if(FS[i].Info[x].hypoFlag == 1)
			{
				//iterate through its similar genes
				map<int,Gene>::iterator it;
				for(it=FS[i].Info[x].similarGene.begin(); it!=FS[i].Info[x].similarGene.end(); ++it)
				{
					m=it->first;

					if(FS[i].Info[x].similarGene[m].hypoFlag!=1 && FS[i].Info[x].similarGene[m].hypoFlag!=2)
					{
						if(FS[i].Info[x].ConAnno[0]!='\0')
						{
							strcat(FS[i].Info[x].ConAnno," || ");
							strcat(FS[i].Info[x].ConAnno,FS[i].Info[x].similarGene[m].ProductName);
						}
						else
						{
							strcat(FS[i].Info[x].ConAnno,FS[i].Info[x].similarGene[m].ProductName);
							FS[i].HypoProConsesus++;
						}

						if(FS[i].Info[x].ConAnnoLabels[0]!='\0')
							strcat(FS[i].Info[x].ConAnnoLabels," || ");

						strcat(FS[i].Info[x].ConAnnoLabels,labels[m]);
					}
				}//end similar genes
			}//end if gene hypothetical

			//print file information

			fprintf(FileInfo,"%s\t%s\t%s\t%s\t%ld\t%ld\t%s\t%s\t%s\t%s\t%s\n",FS[i].Info[x].id,FS[i].Info[x].LocusTag,FS[i].Info[x].ProductName,FS[i].Info[x].type,FS[i].Info[x].gl.beg,FS[i].Info[x].gl.end,FS[i].Info[x].ConAnno,FS[i].Info[x].ConAnnoLabels,FS[i].Info[x].discontStat,FS[i].Info[x].frameStat,FS[i].Info[x].overlapStat);

			if(strncmp(FS[i].Info[x].type,"CDS-pseudo",10)==0 || strncmp(FS[i].Info[x].type,"CDS-frameshift",14)==0)
				fprintf(FileInfoFP,"%s\t%s\t%s\t%s\t%ld\t%ld\n",FS[i].Info[x].id,FS[i].Info[x].LocusTag,FS[i].Info[x].ProductName,FS[i].Info[x].type,FS[i].Info[x].gl.beg,FS[i].Info[x].gl.end);

			fprintf(GffFileInfo,"%s\tGenBank-%s\t%s\t%ld\t%ld\t.\t%s\t%s\tID=%s;Product=%s",FS[i].Info[x].LocusName,FS[i].Label,FS[i].Info[x].type,FS[i].Info[x].gl.beg,FS[i].Info[x].gl.end,FS[i].Info[x].strand,FS[i].Info[x].frame,FS[i].Info[x].id,FS[i].Info[x].ProductName);

			if(FS[i].Info[x].LocusTag[0]!='\0')
				fprintf(GffFileInfo,";LocusTag=%s\n",FS[i].Info[x].LocusTag);
			else
				fprintf(GffFileInfo,"\n");


		}//end for(x=0;x<FS[i].Info.size();x++)

		fclose(FileInfo);
		fclose(FileInfoFP);
		fclose(GffFileInfo);
	}//end 	for(i=0; i<FS.size();i++)


	return CI;
}

//++++++++++Definition of VennDiagram function++++++++++

void VennDiagram(map<int, char*> labels, int argNum, char* GenomeShortName, char* path)
{
	char* command= (char*) calloc(10000,sizeof(char));
	char* command2= (char*) calloc(10000,sizeof(char));

	if((argNum-4)/2 == 1) //1 circle to draw
	{
		char FileInfoName[1000];
		FILE* FileInfo;
		strcpy(FileInfoName,"/tmp/1File.R");
		FileInfo = fopen(FileInfoName,"w");

		if(FileInfo==NULL)
		{
			printf("Cannot open the %s file\n",FileInfoName);
			exit (EXIT_FAILURE);
		}

		fprintf(FileInfo,"require(VennDiagram)\nargs <- commandArgs(TRUE)\n\nvenn.plot <- draw.single.venn(\narea = as.numeric(args[1]),\ncategory = args[2],\nscaled = TRUE,\nfill = \"blue\",\nlty = \"blank\",\ncat.col =\"blue\"\n);\njpeg(filename = args[3]);\ngrid.draw(venn.plot);\n");
		fclose(FileInfo);

		strcat(command,"Rscript /tmp/1File.R ");
		int tmp1[]={1};
		vector<int> v;
		v.assign (tmp1,tmp1+1);
		int area1 = com[v];

		cout<<"area1= "<<area1<<"\n\n";

		char Area1[20];
		sprintf(Area1,"%d",area1);

		strcat(command,Area1);
		strcat(command," ");
		strcat(command,labels[1]);
		strcat(command," ");
		strcat(command,GenomeShortName);
		strcat(command,"_");
		strcat(command,labels[1]);
		strcat(command,"_");
		strcat(command,"VennDiagram.jpeg");

		strcat(command2,"mv Rplots.pdf ");
		strcat(command2,path);
		strcat(command2,GenomeShortName);
		strcat(command2,"_");
		strcat(command2,labels[1]);
		strcat(command2,"_");
		strcat(command2,"VennDiagram.pdf");

		system(command);
		system(command2);
		remove("/tmp/1File.R");

	}

	else if((argNum-4)/2 == 2) //2 circles to draw
	{
		char FileInfoName[1000];
		FILE* FileInfo;
		strcpy(FileInfoName,"/tmp/2File.R");
		FileInfo = fopen(FileInfoName,"w");

		if(FileInfo==NULL)
		{
			printf("Cannot open the %s file\n",FileInfoName);
			exit (EXIT_FAILURE);
		}

		fprintf(FileInfo,"require(VennDiagram)\nargs <- commandArgs(TRUE)\n\nvenn.plot <- draw.pairwise.venn(\narea1 = as.numeric(args[1]),\narea2 = as.numeric(args[2]),\ncross.area = as.numeric(args[3]),\ncategory = c(args[4], args[5]),\nscaled = TRUE,\ncat.cex = 1,\ncex = 2,\nfill = c(\"blue\", \"red\"),\nlty = \"blank\",\ncat.col = c(\"blue\", \"red\")\n);\njpeg(filename = args[6]);\ngrid.draw(venn.plot);\n");
		fclose(FileInfo);

		strcat(command,"Rscript /tmp/2File.R ");

		int tmp1[]={1};
		vector<int> v;
		v.assign (tmp1,tmp1+1);
		int area1 = com[v];

		int tmp2[]={2};
		v.clear();
		v.assign (tmp2,tmp2+1);
		int area2 = com[v];

		int tmp3[]={1,2};
		v.clear();
		v.assign(tmp3,tmp3+2);
		int crossArea = com[v];

		char Area1[20];
		sprintf(Area1,"%d",area1);

		char Area2[20];
		sprintf(Area2,"%d",area2);

		char CrossArea[20];
		sprintf(CrossArea,"%d",crossArea);

		strcat(command,Area1);
		strcat(command," ");
		strcat(command,Area2);
		strcat(command," ");
		strcat(command,CrossArea);
		strcat(command," ");
		strcat(command,labels[1]);
		strcat(command," ");
		strcat(command,labels[2]);
		strcat(command," ");
		strcat(command,GenomeShortName);
		strcat(command,"_");
		strcat(command,labels[1]);
		strcat(command,"_");
		strcat(command,labels[2]);
		strcat(command,"_");
		strcat(command,"VennDiagram.jpeg");

		strcat(command2,"mv Rplots.pdf ");
		strcat(command2,path);
		strcat(command2,GenomeShortName);
		strcat(command2,"_");
		strcat(command2,labels[1]);
		strcat(command2,"_");
		strcat(command2,labels[2]);
		strcat(command2,"_");
		strcat(command2,"VennDiagram.pdf");

		system(command);
		system(command2);
		remove("/tmp/2File.R");
	}

	else if((argNum-4)/2 == 3) //3 circles to draw
	{
		char FileInfoName[1000];
		FILE* FileInfo;
		strcpy(FileInfoName,"/tmp/3File.R");
		FileInfo = fopen(FileInfoName,"w");

		if(FileInfo==NULL)
		{
			printf("Cannot open the %s file\n",FileInfoName);
			exit (EXIT_FAILURE);
		}

		fprintf(FileInfo,"require(VennDiagram)\nargs <- commandArgs(TRUE)\n\nvenn.plot <- draw.triple.venn(\narea1 = as.numeric(args[1]),\narea2 = as.numeric(args[2]),\narea3 =as.numeric(args[3]),\nn12 = as.numeric(args[4]),\nn23 = as.numeric(args[5]),\nn13 = as.numeric(args[6]),\nn123 = as.numeric(args[7]),\ncategory = c(args[8], args[9], args[10]),\nscaled = TRUE,\nfill = c(\"blue\", \"red\", \"green\"),\nlty = \"blank\",\ncex = 2,\ncat.col = c(\"blue\", \"red\", \"green\")\n);\njpeg(filename = args[11]);\ngrid.draw(venn.plot);\n\n");

		fclose(FileInfo);

		strcat(command,"Rscript /tmp/3File.R ");

		int tmp1[]={1};
		vector<int> v;
		v.assign (tmp1,tmp1+1);
		int area1 = com[v];

		int tmp2[]={2};
		v.clear();
		v.assign (tmp2,tmp2+1);
		int area2 = com[v];

		int tmp3[]={3};
		v.clear();
		v.assign (tmp3,tmp3+1);
		int area3 = com[v];

		int tmp4[]={1,2};
		v.clear();
		v.assign(tmp4,tmp4+2);
		int n12 = com[v];

		int tmp5[]={2,3};
		v.clear();
		v.assign(tmp5,tmp5+2);
		int n23 = com[v];

		int tmp6[]={1,3};
		v.clear();
		v.assign(tmp6,tmp6+2);
		int n13 = com[v];

		int tmp7[]={1,2,3};
		v.clear();
		v.assign(tmp7,tmp7+3);
		int n123 = com[v];

		char Area1[20];
		sprintf(Area1,"%d",area1);

		char Area2[20];
		sprintf(Area2,"%d",area2);

		char Area3[20];
		sprintf(Area3,"%d",area3);

		char N12[20];
		sprintf(N12,"%d",n12);

		char N23[20];
		sprintf(N23,"%d",n23);

		char N13[20];
		sprintf(N13,"%d",n13);

		char N123[20];
		sprintf(N123,"%d",n123);

		strcat(command,Area1);
		strcat(command," ");
		strcat(command,Area2);
		strcat(command," ");
		strcat(command,Area3);
		strcat(command," ");
		strcat(command,N12);
		strcat(command," ");
		strcat(command,N23);
		strcat(command," ");
		strcat(command,N13);
		strcat(command," ");
		strcat(command,N123);
		strcat(command," ");
		strcat(command,labels[1]);
		strcat(command," ");
		strcat(command,labels[2]);
		strcat(command," ");
		strcat(command,labels[3]);
		strcat(command," ");
		strcat(command,GenomeShortName);
		strcat(command,"_");
		strcat(command,labels[1]);
		strcat(command,"_");
		strcat(command,labels[2]);
		strcat(command,"_");
		strcat(command,labels[3]);
		strcat(command,"_");
		strcat(command,"VennDiagram.jpeg");

		strcat(command2,"mv Rplots.pdf ");
		strcat(command2,path);
		strcat(command2,GenomeShortName);
		strcat(command2,"_");
		strcat(command2,labels[1]);
		strcat(command2,"_");
		strcat(command2,labels[2]);
		strcat(command2,"_");
		strcat(command2,labels[3]);
		strcat(command2,"_");
		strcat(command2,"VennDiagram.pdf");

		system(command);
		system(command2);
		remove("/tmp/3File.R");
	}

	else if((argNum-4)/2 == 4) //4 circles to draw
	{
		char FileInfoName[1000];
		FILE* FileInfo;
		strcpy(FileInfoName,"/tmp/4File.R");
		FileInfo = fopen(FileInfoName,"w");

		if(FileInfo==NULL)
		{
			printf("Cannot open the %s file\n",FileInfoName);
			exit (EXIT_FAILURE);
		}

		fprintf(FileInfo,"require(VennDiagram)\nargs <- commandArgs(TRUE)\n\nvenn.plot <- draw.quad.venn(\narea1 = as.numeric(args[1]),\narea2 = as.numeric(args[2]),\narea3 = as.numeric(args[3]),\narea4 = as.numeric(args[4]),\nn12 = as.numeric(args[5]),\nn13 = as.numeric(args[6]),\nn14 = as.numeric(args[7]),\nn23 = as.numeric(args[8]),\nn24 = as.numeric(args[9]),\nn34 = as.numeric(args[10]),\nn123 = as.numeric(args[11]),\nn124 = as.numeric(args[12]),\nn134 = as.numeric(args[13]),\nn234 = as.numeric(args[14]),\nn1234 = as.numeric(args[15]),\ncategory = c(args[16], args[17], args[18], args[19]),\nscaled = TRUE,\nfill = c(\"blue\", \"red\", \"green\",\"orange\"),\nlty = \"blank\",\ncex = 2,\ncat.col = c(\"blue\", \"red\", \"green\",\"orange\")\n);\njpeg(filename = args[20]);\ngrid.draw(venn.plot);\n");

		fclose(FileInfo);

		strcat(command,"Rscript /tmp/4File.R ");

		int tmp1[]={1};
		vector<int> v;
		v.assign (tmp1,tmp1+1);
		int area1 = com[v];

		int tmp2[]={2};
		v.clear();
		v.assign (tmp2,tmp2+1);
		int area2 = com[v];

		int tmp3[]={3};
		v.clear();
		v.assign (tmp3,tmp3+1);
		int area3 = com[v];

		int tmp4[]={4};
		v.clear();
		v.assign (tmp4,tmp4+1);
		int area4 = com[v];

		int tmp5[]={1,2};
		v.clear();
		v.assign(tmp5,tmp5+2);
		int n12 = com[v];

		int tmp6[]={1,3};
		v.clear();
		v.assign(tmp6,tmp6+2);
		int n13 = com[v];

		int tmp7[]={1,4};
		v.clear();
		v.assign(tmp7,tmp7+2);
		int n14 = com[v];

		int tmp8[]={2,3};
		v.clear();
		v.assign(tmp8,tmp8+2);
		int n23 = com[v];

		int tmp9[]={2,4};
		v.clear();
		v.assign(tmp9,tmp9+2);
		int n24 = com[v];

		int tmp10[]={3,4};
		v.clear();
		v.assign(tmp10,tmp10+2);
		int n34 = com[v];

		int tmp11[]={1,2,3};
		v.clear();
		v.assign(tmp11,tmp11+3);
		int n123 = com[v];

		int tmp12[]={1,2,4};
		v.clear();
		v.assign(tmp12,tmp12+3);
		int n124 = com[v];

		int tmp13[]={1,3,4};
		v.clear();
		v.assign(tmp13,tmp13+3);
		int n134 = com[v];

		int tmp14[]={2,3,4};
		v.clear();
		v.assign(tmp14,tmp14+3);
		int n234 = com[v];

		int tmp15[]={1,2,3,4};
		v.clear();
		v.assign(tmp15,tmp15+4);
		int n1234 = com[v];

		char Area1[20];
		sprintf(Area1,"%d",area1);

		char Area2[20];
		sprintf(Area2,"%d",area2);

		char Area3[20];
		sprintf(Area3,"%d",area3);

		char Area4[20];
		sprintf(Area4,"%d",area4);

		char N12[20];
		sprintf(N12,"%d",n12);

		char N13[20];
		sprintf(N13,"%d",n13);

		char N14[20];
		sprintf(N14,"%d",n14);

		char N23[20];
		sprintf(N23,"%d",n23);

		char N24[20];
		sprintf(N24,"%d",n24);

		char N34[20];
		sprintf(N34,"%d",n34);

		char N123[20];
		sprintf(N123,"%d",n123);

		char N124[20];
		sprintf(N124,"%d",n124);

		char N134[20];
		sprintf(N134,"%d",n134);

		char N234[20];
		sprintf(N234,"%d",n234);

		char N1234[20];
		sprintf(N1234,"%d",n1234);

		strcat(command,Area1);
		strcat(command," ");
		strcat(command,Area2);
		strcat(command," ");
		strcat(command,Area3);
		strcat(command," ");
		strcat(command,Area4);
		strcat(command," ");
		strcat(command,N12);
		strcat(command," ");
		strcat(command,N13);
		strcat(command," ");
		strcat(command,N14);
		strcat(command," ");
		strcat(command,N23);
		strcat(command," ");
		strcat(command,N24);
		strcat(command," ");
		strcat(command,N34);
		strcat(command," ");
		strcat(command,N123);
		strcat(command," ");
		strcat(command,N124);
		strcat(command," ");
		strcat(command,N134);
		strcat(command," ");
		strcat(command,N234);
		strcat(command," ");
		strcat(command,N1234);
		strcat(command," ");
		strcat(command,labels[1]);
		strcat(command," ");
		strcat(command,labels[2]);
		strcat(command," ");
		strcat(command,labels[3]);
		strcat(command," ");
		strcat(command,labels[4]);
		strcat(command," ");
		strcat(command,GenomeShortName);
		strcat(command,"_");
		strcat(command,labels[1]);
		strcat(command,"_");
		strcat(command,labels[2]);
		strcat(command,"_");
		strcat(command,labels[3]);
		strcat(command,"_");
		strcat(command,labels[4]);
		strcat(command,"_");
		strcat(command,"VennDiagram.jpeg");

		strcat(command2,"mv Rplots.pdf ");
		strcat(command2,path);
		strcat(command2,GenomeShortName);
		strcat(command2,"_");
		strcat(command2,labels[1]);
		strcat(command2,"_");
		strcat(command2,labels[2]);
		strcat(command2,"_");
		strcat(command2,labels[3]);
		strcat(command2,"_");
		strcat(command2,labels[4]);
		strcat(command2,"_");
		strcat(command2,"VennDiagram.pdf");

		system(command);
		system(command2);
		remove("/tmp/4File.R");
	}

	else if((argNum-4)/2 == 5) //5 circles to draw
	{
		char FileInfoName[1000];
		FILE* FileInfo;
		strcpy(FileInfoName,"/tmp/5File.R");
		FileInfo = fopen(FileInfoName,"w");

		if(FileInfo==NULL)
		{
			printf("Cannot open the %s file\n",FileInfoName);
			exit (EXIT_FAILURE);
		}

		fprintf(FileInfo,"require(VennDiagram)\nargs <- commandArgs(TRUE)\n\nvenn.plot <- draw.quintuple.venn(\narea1 = as.numeric(args[1]),\narea2 = as.numeric(args[2]),\narea3 = as.numeric(args[3]),\narea4 = as.numeric(args[4]),\narea5 = as.numeric(args[5]),\nn12 = as.numeric(args[6]),\nn13 = as.numeric(args[7]),\nn14 = as.numeric(args[8]),\nn15 = as.numeric(args[9]),\nn23 = as.numeric(args[10]),\nn24 = as.numeric(args[11]),\nn25 = as.numeric(args[12]),\nn34 = as.numeric(args[13]),\nn35 = as.numeric(args[14]),\nn45 = as.numeric(args[15]),\nn123 = as.numeric(args[16]),\nn124 = as.numeric(args[17]),\nn125 = as.numeric(args[18]),\nn134 = as.numeric(args[19]),\nn135 = as.numeric(args[20]),\nn145 = as.numeric(args[21]),\nn234 = as.numeric(args[22]),\nn235 = as.numeric(args[23]),\nn245 = as.numeric(args[24]),\nn345 = as.numeric(args[25]),\nn1234 = as.numeric(args[26]),\nn1235 = as.numeric(args[27]),\nn1245 = as.numeric(args[28]),\nn1345 = as.numeric(args[29]),\nn2345 = as.numeric(args[30]),\nn12345 = as.numeric(args[31]),\ncategory = c(args[32], args[33], args[34], args[35], args[36]),\nscaled = TRUE,\nfill = c(\"dodgerblue\", \"goldenrod1\", \"darkorange1\", \"seagreen3\", \"orchid3\"),\nlty = \"blank\",\ncat.col = c(\"dodgerblue\", \"goldenrod1\", \"darkorange1\", \"seagreen3\", \"orchid3\"),\n);\njpeg(filename = args[37]);\ngrid.draw(venn.plot);\n");

		fclose(FileInfo);

		strcat(command,"Rscript /tmp/5File.R ");

		int tmp1[]={1};
		vector<int> v;
		v.assign (tmp1,tmp1+1);
		int area1 = com[v];

		int tmp2[]={2};
		v.clear();
		v.assign (tmp2,tmp2+1);
		int area2 = com[v];

		int tmp3[]={3};
		v.clear();
		v.assign (tmp3,tmp3+1);
		int area3 = com[v];

		int tmp4[]={4};
		v.clear();
		v.assign (tmp4,tmp4+1);
		int area4 = com[v];

		int tmp5[]={5};
		v.clear();
		v.assign (tmp5,tmp5+1);
		int area5 = com[v];

		int tmp6[]={1,2};
		v.clear();
		v.assign(tmp6,tmp6+2);
		int n12 = com[v];

		int tmp7[]={1,3};
		v.clear();
		v.assign(tmp7,tmp7+2);
		int n13 = com[v];

		int tmp8[]={1,4};
		v.clear();
		v.assign(tmp8,tmp8+2);
		int n14 = com[v];

		int tmp9[]={1,5};
		v.clear();
		v.assign(tmp9,tmp9+2);
		int n15 = com[v];

		int tmp10[]={2,3};
		v.clear();
		v.assign(tmp10,tmp10+2);
		int n23 = com[v];

		int tmp11[]={2,4};
		v.clear();
		v.assign(tmp11,tmp11+2);
		int n24 = com[v];

		int tmp12[]={2,5};
		v.clear();
		v.assign(tmp12,tmp12+2);
		int n25 = com[v];

		int tmp13[]={3,4};
		v.clear();
		v.assign(tmp13,tmp13+2);
		int n34 = com[v];

		int tmp14[]={3,5};
		v.clear();
		v.assign(tmp14,tmp14+2);
		int n35 = com[v];

		int tmp15[]={4,5};
		v.clear();
		v.assign(tmp15,tmp15+2);
		int n45 = com[v];

		int tmp16[]={1,2,3};
		v.clear();
		v.assign(tmp16,tmp16+3);
		int n123 = com[v];

		int tmp17[]={1,2,4};
		v.clear();
		v.assign(tmp17,tmp17+3);
		int n124 = com[v];

		int tmp18[]={1,2,5};
		v.clear();
		v.assign(tmp18,tmp18+3);
		int n125 = com[v];

		int tmp19[]={1,3,4};
		v.clear();
		v.assign(tmp19,tmp19+3);
		int n134 = com[v];

		int tmp20[]={1,3,5};
		v.clear();
		v.assign(tmp20,tmp20+3);
		int n135 = com[v];

		int tmp21[]={1,4,5};
		v.clear();
		v.assign(tmp21,tmp21+3);
		int n145 = com[v];

		int tmp22[]={2,3,4};
		v.clear();
		v.assign(tmp22,tmp22+3);
		int n234 = com[v];

		int tmp23[]={2,3,5};
		v.clear();
		v.assign(tmp23,tmp23+3);
		int n235 = com[v];

		int tmp24[]={2,4,5};
		v.clear();
		v.assign(tmp24,tmp24+3);
		int n245 = com[v];

		int tmp25[]={3,4,5};
		v.clear();
		v.assign(tmp25,tmp25+3);
		int n345 = com[v];

		int tmp26[]={1,2,3,4};
		v.clear();
		v.assign(tmp26,tmp26+4);
		int n1234 = com[v];

		int tmp27[]={1,2,3,5};
		v.clear();
		v.assign(tmp27,tmp27+4);
		int n1235 = com[v];

		int tmp28[]={1,2,4,5};
		v.clear();
		v.assign(tmp28,tmp28+4);
		int n1245 = com[v];

		int tmp29[]={1,3,4,5};
		v.clear();
		v.assign(tmp29,tmp29+4);
		int n1345 = com[v];

		int tmp30[]={2,3,4,5};
		v.clear();
		v.assign(tmp30,tmp30+4);
		int n2345 = com[v];

		int tmp31[]={1,2,3,4,5};
		v.clear();
		v.assign(tmp31,tmp31+5);
		int n12345 = com[v];

		char Area1[20];
		sprintf(Area1,"%d",area1);

		char Area2[20];
		sprintf(Area2,"%d",area2);

		char Area3[20];
		sprintf(Area3,"%d",area3);

		char Area4[20];
		sprintf(Area4,"%d",area4);

		char Area5[20];
		sprintf(Area5,"%d",area5);

		char N12[20];
		sprintf(N12,"%d",n12);

		char N13[20];
		sprintf(N13,"%d",n13);

		char N14[20];
		sprintf(N14,"%d",n14);

		char N15[20];
		sprintf(N15,"%d",n15);

		char N23[20];
		sprintf(N23,"%d",n23);

		char N24[20];
		sprintf(N24,"%d",n24);

		char N25[20];
		sprintf(N25,"%d",n25);

		char N34[20];
		sprintf(N34,"%d",n34);

		char N35[20];
		sprintf(N35,"%d",n35);

		char N45[20];
		sprintf(N45,"%d",n45);

		char N123[20];
		sprintf(N123,"%d",n123);

		char N124[20];
		sprintf(N124,"%d",n124);

		char N125[20];
		sprintf(N125,"%d",n125);

		char N134[20];
		sprintf(N134,"%d",n134);

		char N135[20];
		sprintf(N135,"%d",n135);

		char N145[20];
		sprintf(N145,"%d",n145);

		char N234[20];
		sprintf(N234,"%d",n234);

		char N235[20];
		sprintf(N235,"%d",n235);

		char N245[20];
		sprintf(N245,"%d",n245);

		char N345[20];
		sprintf(N345,"%d",n345);

		char N1234[20];
		sprintf(N1234,"%d",n1234);

		char N1235[20];
		sprintf(N1235,"%d",n1235);

		char N1245[20];
		sprintf(N1245,"%d",n1245);

		char N1345[20];
		sprintf(N1345,"%d",n1345);

		char N2345[20];
		sprintf(N2345,"%d",n2345);

		char N12345[20];
		sprintf(N12345,"%d",n12345);

		strcat(command,Area1);
		strcat(command," ");
		strcat(command,Area2);
		strcat(command," ");
		strcat(command,Area3);
		strcat(command," ");
		strcat(command,Area4);
		strcat(command," ");
		strcat(command,Area5);
		strcat(command," ");
		strcat(command,N12);
		strcat(command," ");
		strcat(command,N13);
		strcat(command," ");
		strcat(command,N14);
		strcat(command," ");
		strcat(command,N15);
		strcat(command," ");
		strcat(command,N23);
		strcat(command," ");
		strcat(command,N24);
		strcat(command," ");
		strcat(command,N25);
		strcat(command," ");
		strcat(command,N34);
		strcat(command," ");
		strcat(command,N35);
		strcat(command," ");
		strcat(command,N45);
		strcat(command," ");
		strcat(command,N123);
		strcat(command," ");
		strcat(command,N124);
		strcat(command," ");
		strcat(command,N125);
		strcat(command," ");
		strcat(command,N134);
		strcat(command," ");
		strcat(command,N135);
		strcat(command," ");
		strcat(command,N145);
		strcat(command," ");
		strcat(command,N234);
		strcat(command," ");
		strcat(command,N235);
		strcat(command," ");
		strcat(command,N245);
		strcat(command," ");
		strcat(command,N345);
		strcat(command," ");
		strcat(command,N1234);
		strcat(command," ");
		strcat(command,N1235);
		strcat(command," ");
		strcat(command,N1245);
		strcat(command," ");
		strcat(command,N1345);
		strcat(command," ");
		strcat(command,N2345);
		strcat(command," ");
		strcat(command,N12345);
		strcat(command," ");
		strcat(command,labels[1]);
		strcat(command," ");
		strcat(command,labels[2]);
		strcat(command," ");
		strcat(command,labels[3]);
		strcat(command," ");
		strcat(command,labels[4]);
		strcat(command," ");
		strcat(command,labels[5]);
		strcat(command," ");
		strcat(command,GenomeShortName);
		strcat(command,"_");
		strcat(command,labels[1]);
		strcat(command,"_");
		strcat(command,labels[2]);
		strcat(command,"_");
		strcat(command,labels[3]);
		strcat(command,"_");
		strcat(command,labels[4]);
		strcat(command,"_");
		strcat(command,labels[5]);
		strcat(command,"_");
		strcat(command,"VennDiagram.jpeg");

		strcat(command2,"mv Rplots.pdf ");
		strcat(command2,path);
		strcat(command2,GenomeShortName);
		strcat(command2,"_");
		strcat(command2,labels[1]);
		strcat(command2,"_");
		strcat(command2,labels[2]);
		strcat(command2,"_");
		strcat(command2,labels[3]);
		strcat(command2,"_");
		strcat(command2,labels[4]);
		strcat(command2,"_");
		strcat(command2,labels[5]);
		strcat(command2,"_");
		strcat(command2,"VennDiagram.pdf");

		system(command);
		system(command2);
		remove("/tmp/5File.R");
	}

	else if((argNum-4)/2 > 5)
	{
		printf("Unable to generate Venn Diagram for more than 5 sets\n\n");
	}

	free(command);
	free(command2);
}

//++++++++++Definition of printCombination function++++++++++

//http://www.geeksforgeeks.org/print-all-possible-combinations-of-r-elements-in-a-given-array-of-size-n/
void printCombination(int arr[], int n, int r)
{
    // A temporary array to store all combination one by one
    int data[r];

    // Print all combination using temprary array 'data[]'
    combinationUtil(arr, data, 0, n-1, 0, r);
}

//++++++++++Definition of combinationUtil function++++++++++

/* arr[]  ---> Input Array
   data[] ---> Temporary array to store current combination
   start & end ---> Staring and Ending indexes in arr[]
   index  ---> Current index in data[]
   r ---> Size of a combination to be printed */
void combinationUtil(int arr[], int data[], int start, int end, int index, int r)
{
    // Current combination is ready to be printed, print it
    if (index == r)
    {
		vector<int> v;
		v.assign (data,data+r);
		com[v]=0;
        return;
    }

    // replace index with all possible elements. The condition
    // "end-i+1 >= r-index" makes sure that including one element
    // at index will make a combination with remaining elements
    // at remaining positions
    for (int i=start; i<=end && end-i+1 >= r-index; i++)
    {
        data[index] = arr[i];
        combinationUtil(arr, data, i+1, end, index+1, r);
    }
}

//++++++++++Definition of verbalizeFile function++++++++++

void verbalizeFile(map<int, char*> labels, char* path )
{
	char ResultName[1000];
	strcpy(ResultName,path);
	strcat(ResultName,"VennDiagram_Result.txt");

	FILE* ResultFile;
	FILE* Result;
	ResultFile = fopen("TempResult.txt","r");
	Result = fopen(ResultName,"a+");

	if(ResultFile==NULL)
		perror("Cannot open the TempResult file\n");

	if(Result==NULL)
		perror("Cannot open the Result file\n");

	char* line= (char*) calloc(100,sizeof(char));
	unsigned int z, y, flag, tmp;
	char x[15];

	while(!feof(ResultFile))
	{
		vector<int> v;
		fgets(line, 100, ResultFile);

		flag=0;
		tmp=0;
		z=0;

		while(line[z]!='\n' && !feof(ResultFile))
		{
			if(line[z]==' ')
				z++;

			else
			{
				y=0;

				while(isdigit(line[z]))
				{
					x[y]=line[z];
					y++;
					z++;
				}

				x[y]='\0';
				flag++;

				if(flag==1) //number of genes in this combination
				{
					fprintf(Result,"%s,",x);
					tmp=atoi(x); //second item of map<vector<int>,int>
				}

				else
				{
					fprintf(Result,"%s ",labels[atoi(x)]);
					v.push_back(atoi(x)); //first item of map<vector<int>,int>
				}
			}
		}

		fprintf(Result,"\n");

		if(flag>0)
			com[v]=tmp;
	}

	free(line);
	fclose(Result);
	fclose(ResultFile);
}
