# Supplementary material for: BEACON: automated tool for Bacterial GEnome Annotation ComparisON
Source: BMC Genomics. 2015 Aug 18;16(1):616. doi: 10.1186/s12864-015-1826-4 (PMC4539851; doi:10.1186/s12864-015-1826-4)
Supplement: Additional file 2: — Contains the source code of BEACON in C++ for command line use along with makefile, a ReadMe file and the license text. (TGZ 42 kb) [file 12864_2015_1826_MOESM2_ESM.tgz › BEACON_AdditionalFile2/BEACON_ReadMe.txt]

BEACON: Automated Tool for Bacterial Genome Annotation Comparison. Version 1.1 20/Jun/2015

BEACON is a software tool that compares annotations of a particular genome from different Annotation Methods (AMs). 
It uses GenBank format as input and derives Extended Annotation (EA) along side listing original annotations from individual AMs.

Commandline version:
Here we include the source code of BEACON tool written in C++ language. 

PREREQUISETS
------------
1. OS: Linux/Unix 
2. g++ compiler; tested using version 4.2.1
3. make untility; tested using 3.81
4. R language and Venndiagram package (if graphical results are needed)

INSTALLATION
------------

BEAOCN is able to run on any linux platform. To run BEACON to compare annotations from a genome X with annotations available from AM A and AM B you need to go through the following steps:

	1.	Open a new terminal, download BEACON source and unzip the BEACON_AdditionalFile2.tgz like:
		tar -xzvf BEACON_AdditionalFile2.tgz

	2.	Go to the directory that contains BEACON_AdditionalFile2 folder. For example:
		cd  BEACON_AdditionalFile2/

	3.	To make executable file in the same directory please use the following command (done only once):
		make all
		Then it sould be used with: ./BEACON

	4.  	To make executable file to be used form outside the source directory please use the following command (done only once but need “sudo”):
		sudo make install
		Then it should be used with: BEACON

	4.  Running BEACON, commandline options:
		./BEACON <outdirName> <genome label> <offset percentage> [-r] <GenBank file A> <label for Annotation system A> <GenBank file B> <label for Annotation system B> ...


Description of the 8 options in BEACON (order is important) mentioned in step 4 above: 
	option 1.	Path where do you want to save the output and the result files
	option 2.	Short label or descriptive name of the genome
	option 3.	Offset percentage for the overlap for including overlapping gene based annotations in extended annotation derivation 
	option 4.	An option [-r] just in case you have a reference
	option 5.	Full path to the GenBank file A
	option 6.	Label or short descriptive name for Annotation Method A
	option 7.	Full path  to GenBank file B
	option 8.	Label or short descriptive name for Annotation Method B

NOTE: if you choose to have a reference, you need to insert -r option and the first input annotation will be considered as the reference annotation.

Try BEACON on annotations from different AMs e.g. AAMG and RAST for Halorhabdus utahensis (HUTAH) genome, considering NCBI annotations as reference (required data is included in this package).

commandline:
./BEACON HUTAH_BEACON_OUTPUT HUTAH 2 -r BEACON_examples/HUTAH_NCBI.gbk NCBI BEACON_examples/HUTAH_AAMG.gbk AAMG BEACON_examples/HUTAH_RAST.gbk RAST


CONTACTS
--------
	If you want to report bugs or have general queries email <manal.kalkatawi@kaust.edu.sa> 
	If you want freely available online version of BEACON please visit: <http://www.cbrc.kaust.edu.sa/BEACON/>
