# Supplementary material for: BEACON: automated tool for Bacterial GEnome Annotation ComparisON
Source: BMC Genomics. 2015 Aug 18;16(1):616. doi: 10.1186/s12864-015-1826-4 (PMC4539851; doi:10.1186/s12864-015-1826-4)
Supplement: Additional file 2: — Contains the source code of BEACON in C++ for command line use along with makefile, a ReadMe file and the license text. (TGZ 42 kb) [file 12864_2015_1826_MOESM2_ESM.tgz › BEACON_AdditionalFile2/Makefile]

all:
	g++ BEACON.cpp -o BEACON

install: all
	mv BEACON /usr/bin
	chmod 755 /usr/bin/BEACON

clean:
	rm BEACON
